# Supplementary material for: In situ analysis of vascular structures in fractured Tyrannosaurus rex rib
Source: Sci Rep. 2025 Jul 4;15:20327. doi: 10.1038/s41598-025-06981-z (PMC12227628; doi:10.1038/s41598-025-06981-z)
Supplement: Supplementary file 2 — Supplementary Information 2. [file 41598_2025_6981_MOESM2_ESM.xlsx]

## Sheet: Sheet1
					XANES_Fe_K-edge_Lepidocrocite.txt				XANES_Fe_K-edge_Goethite_.txt				XANES_Fe_K-edge_Illite.txt				XANES_Fe_K-edge_Magnetite.txt				XANES_Fe_K-edge_Siderite.txt				XANES_Fe_K-edge_Biotite.txt				XANES_Fe_K-edge_Ferrihydrite.txt				XANES_Fe_K-edge_Akaganeite.txt				XANES_Fe_K-edge_Pyrite.txt				XANES_Fe_K-edge_Hematite.txt
rfactor	chinu	chisqr	nvarys	scaleby	weight	error	e0	error	weight	error	e0	error	weight	error	e0	error	weight	error	e0	error	weight	error	e0	error	weight	error	e0	error	weight	error	e0	error	weight	error	e0	error	weight	error	e0	error	weight	error	e0	error					FeOOH
0.0003499	5.2e-05	0.00873	4	0.988					0.345751	0.0106532	0	0													0.0369372	0.00477441	0	0					0.544339	0.0155815	0	0	0.0607378	0.00603184	0	0						0.890091	0.900901		0.937504
0.0003858	5.7e-05	0.00958	4	0.989	0.466353	0.0140801	0	0	0.45232	0.00855717	0	0													0.0350905	0.00502921	0	0									0.0351092	0.00695439	0	0						0.918673	0.928891		0.943696
0.000403	5.98e-05	0.01004	4	0.986					0.346761	0.0114398	0	0									0.0257907	0.00469732	0	0									0.567947	0.0159652	0	0	0.0454119	0.00657714	0	0						0.914708	0.927696		0.947786
0.0004191	6.19e-05	0.01041	4	0.986	0.333791	0.0527433	0	0	0.395312	0.0169627	0	0									0.0281052	0.00472421	0	0									0.228756	0.0662847	0	0										0.957859	0.97146		0.952017
0.0004249	6.3e-05	0.01058	4	0.987					0.273512	0.0194136	0	0	0.0466805	0.0104365	0	0																	0.614612	0.0166284	0	0	0.052197	0.00657681	0	0						0.888124	0.899822		0.951357
0.0004263	6.3e-05	0.01058	4	0.988	0.385608	0.0523724	0	0	0.393992	0.0171131	0	0													0.0294048	0.00519903	0	0					0.178921	0.0668214	0	0										0.958521	0.970163		0.958606
0.0004264	6.3e-05	0.01058	4	0.987	0.511937	0.00975574	0	0	0.43969	0.00841342	0	0									0.0161101	0.00598426	0	0	0.0195739	0.00653283	0	0																		0.951627	0.964161		0.958822
0.0004316	6.38e-05	0.01071	4	0.987	0.486055	0.0141764	0	0	0.457226	0.00901479	0	0									0.0247146	0.00486209	0	0													0.0191343	0.00733961	0	0						0.943281	0.955705		0.950896
0.0004356	6.45e-05	0.01084	4	0.986					0.395652	0.0184716	0	0					0.0755275	0.0133989	0	0	0.0277891	0.00484765	0	0									0.487167	0.0299989	0	0										0.882819	0.895354		0.95063
0.000442	6.54e-05	0.01099	4	0.988	0.22617	0.0625959	0	0	0.388979	0.0175053	0	0																					0.334207	0.0729676	0	0	0.0389823	0.00785047	0	0						0.949356	0.960887		0.954731
0.0004444	6.56e-05	0.01103	4	0.988	0.511693	0.0321451	0	0	0.439579	0.015847	0	0					0.00707763	0.0179174	0	0					0.0301441	0.00530467	0	0																		0.951272	0.962826		0.952171
0.0004448	6.53e-05	0.01104	3	0.988	0.523898	0.00884423	0	0	0.434256	0.00831722	0	0													0.0302619	0.00528303	0	0																		0.958154	0.969791		0.94844
0.0004452	6.57e-05	0.01104	4	0.988	0.526952	0.0150425	0	0	0.431414	0.0250295	0	0	2.38307e-07	0.0192552	0	0									0.0299851	0.00964851	0	0																		0.958366	0.970006		0.948411
0.0004477	6.61e-05	0.01111	4	0.987	0.519505	0.0133128	0	0	0.432805	0.0201294	0	0	0.010199	0.0132384	0	0					0.024206	0.00607655	0	0																						0.95231	0.964853		0.945955
0.0004493	6.59e-05	0.01114	3	0.987	0.512727	0.00997968	0	0	0.446949	0.00824503	0	0									0.0270068	0.00486324	0	0																						0.959677	0.972317		0.943985
0.0004493	6.63e-05	0.01114	4	0.987	0.512741	0.0323102	0	0	0.446939	0.0157986	0	0					1.11312e-06	0.0181363	0	0	0.0270043	0.00491858	0	0																						0.95968	0.97232		0.942526
0.0004507	6.68e-05	0.01121	4	0.988					0.393722	0.0188229	0	0					0.086402	0.0133778	0	0					0.0274123	0.00536421	0	0					0.480562	0.0306222	0	0										0.874284	0.884903		0.94128
0.0004572	6.75e-05	0.01135	4	0.987	0.374035	0.0543298	0	0	0.325775	0.0242705	0	0	0.0465693	0.0108125	0	0																	0.240847	0.0696359	0	0										0.940657	0.953046		0.948407
0.0004618	6.82e-05	0.01146	4	0.988	0.521741	0.0147637	0	0	0.403387	0.0175295	0	0	0.039293	0.0108014	0	0																					0.0239462	0.00748433	0	0						0.925128	0.936364		0.950494
0.000468	6.93e-05	0.01165	4	0.987					0.303117	0.0267473	0	0																					0.62001	0.023869	0	0	0.0505737	0.00715873	0	0	0.0129628	0.00777173	0	0		0.923128	0.935286		0.953956
0.0004685	6.94e-05	0.01166	4	0.988					0.369218	0.0205368	0	0					0.0312642	0.0194129	0	0													0.545192	0.033116	0	0	0.0425193	0.00983424	0	0						0.914409	0.925515		0.949151
0.0004704	6.95e-05	0.01167	4	0.989	0.499106	0.0144595	0	0	0.459732	0.0192627	0	0													0.0303646	0.00582718	0	0													2.40049e-08	0.00747195	0	0		0.958838	0.969503		0.955326
0.0004757	7.01e-05	0.01184	3	0.988					0.342736	0.0123616	0	0																					0.591358	0.0166593	0	0	0.0538142	0.00692629	0	0						0.934094	0.945439		0.955657
0.000476	7.05e-05	0.01185	4	0.988					0.346731	0.0266142	0	0																	1.92428e-08	0.00646657	0	0	0.587085	0.025005	0	0	0.0541893	0.0073726	0	0						0.933816	0.945158		0.961128
0.0004902	7.19e-05	0.01215	3	0.988	0.55943	0.00913979	0	0	0.386802	0.0171971	0	0	0.0417492	0.0110647	0	0																														0.946231	0.957724		0.962685
0.0004903	7.24e-05	0.01216	4	0.988	0.557511	0.0383156	0	0	0.390829	0.0278469	0	0	0.0397069	0.0121142	0	0	2.82458e-08	0.0205033	0	0																										0.948341	0.959859		0.966959
0.0004945	7.31e-05	0.01228	4	0.988	0.257272	0.0844581	0	0	0.413737	0.0200378	0	0					0.0437179	0.0209093	0	0													0.273694	0.0795638	0	0										0.944704	0.956178		0.966733
0.0004982	7.31e-05	0.01236	3	0.989	0.505811	0.0146007	0	0	0.457388	0.00965448	0	0																									0.0258812	0.00773088	0	0						0.963199	0.973912		0.967687
0.0004989	7.37e-05	0.01238	4	0.989	0.498536	0.0359099	0	0	0.461766	0.0176901	0	0					3.90654e-06	0.0245386	0	0																	0.0288852	0.010046	0	0						0.960303	0.970984		0.966807
0.0004996	7.39e-05	0.01242	4	0.988					0.341071	0.0298807	0	0	0.0319349	0.0118504	0	0	0.0790582	0.0147415	0	0													0.535517	0.0353092	0	0										0.876588	0.887235		0.960523
0.0005007	7.4e-05	0.01243	4	0.987	0.359926	0.0597634	0	0	0.354318	0.0335746	0	0																					0.260192	0.0815614	0	0					0.0124798	0.00813704	0	0		0.974436	0.987271		0.968745
0.0005036	7.44e-05	0.01249	4	0.989	0.492223	0.0198313	0	0	0.469886	0.0215538	0	0																									0.0273607	0.00811714	0	0	3.46456e-08	0.00752694	0	0		0.962109	0.97281		0.960552
0.0005078	7.46e-05	0.0126	3	0.988	0.388699	0.0569689	0	0	0.397258	0.0186054	0	0																					0.20219	0.0725521	0	0										0.988147	1.00015		0.961961
0.0005102	7.55e-05	0.01269	4	0.985					0.306287	0.0116276	0	0									0.026937	0.00646068	0	0	0.0116902	0.00716038	0	0					0.640028	0.0134382	0	0										0.946314	0.960725		0.961868
0.0005107	7.54e-05	0.01267	4	0.988	0.402719	0.0630217	0	0	0.411586	0.0351858	0	0																	1.28085e-09	0.00693192	0	0	0.174163	0.0873745	0	0										0.988467	1.00047		0.965766
0.0005166	7.64e-05	0.01284	4	0.985					0.292904	0.0252311	0	0	0.0109424	0.0143048	0	0					0.0303992	0.00643803	0	0									0.650326	0.0180784	0	0										0.94323	0.957594		0.963699
0.0005184	7.63e-05	0.01289	3	0.985					0.310099	0.0114468	0	0									0.0333369	0.0051608	0	0									0.641131	0.0134871	0	0										0.95123	0.965716		0.962491
0.0005199	7.69e-05	0.01293	4	0.985					0.31836	0.0316499	0	0									0.0340408	0.00644609	0	0									0.632281	0.0266053	0	0					2.53893e-08	0.00979864	0	0		0.950641	0.965118		0.962293
0.0005212	7.67e-05	0.01296	3	0.988					0.401511	0.0201069	0	0					0.0911218	0.0143032	0	0													0.495735	0.0326641	0	0										0.897247	0.908144		0.962506
0.0005214	7.7e-05	0.01294	4	0.99	0.481358	0.0145337	0	0	0.478397	0.0184896	0	0													0.0300224	0.00596925	0	0	1.32053e-08	0.00608724	0	0														0.959755	0.969449		0.971728
0.0005217	7.72e-05	0.01297	4	0.989					0.408015	0.0443273	0	0					0.0931317	0.0176413	0	0													0.487365	0.0509275	0	0					2.14307e-08	0.00970204	0	0		0.895381	0.905339		0.970782
0.0005301	7.78e-05	0.01314	3	0.989	0.523441	0.0349222	0	0	0.452605	0.0170704	0	0					0.0128017	0.0194749	0	0																										0.976046	0.986902		0.97699
0.0005314	7.8e-05	0.01318	3	0.989	0.546248	0.0130056	0	0	0.44198	0.0198085	0	0																													0.000443398	0.00740259	0	0		0.988228	0.999219		0.975254
0.0005315	7.75e-05	0.01318	2	0.989	0.54567	0.00870099	0	0	0.443039	0.00890672	0	0																																		0.988709	0.999706		0.972204
0.0005327	7.86e-05	0.01321	4	0.989	0.503298	0.0538025	0	0	0.465724	0.0391537	0	0					0.0201635	0.0254349	0	0																					2.04741e-08	0.00965582	0	0		0.969022	0.979799		0.96905
0.0005366	7.92e-05	0.01331	4	0.988	0.531355	0.0136851	0	0	0.402811	0.0205029	0	0	0.0542168	0.015991	0	0																									6.26015e-10	0.0102754	0	0		0.934166	0.945512		0.965836
0.0005394	7.98e-05	0.01341	4	0.985					0.340104	0.0293461	0	0									0.03574	0.00626028	0	0					4.62036e-08	0.00768834	0	0	0.60918	0.025759	0	0										0.949284	0.963741		0.966088
0.0005497	8.12e-05	0.01364	4	0.988	0.45821	0.0194069	0	0	0.497431	0.0237856	0	0									0.0321082	0.006417	0	0																	3.1628e-08	0.00898253	0	0		0.955641	0.967248		0.964323
0.0005523	8.1e-05	0.0137	3	0.989	0.523276	0.0130785	0	0	0.466083	0.0187408	0	0																	2.52358e-08	0.00600206	0	0														0.98936	1.00036		0.964747
0.000556	8.23e-05	0.01382	4	0.986					0.25574	0.0277321	0	0													0.0258192	0.00652661	0	0					0.690805	0.0221021	0	0					0.0131984	0.00895158	0	0		0.946545	0.959985		0.958624
0.0005622	8.32e-05	0.01398	4	0.986					0.280713	0.0259156	0	0													0.0286621	0.00635832	0	0	0.0036967	0.00704569	0	0	0.673163	0.021463	0	0										0.953876	0.96742		0.959835
0.0005631	8.28e-05	0.014	3	0.987					0.292839	0.0117003	0	0													0.0298043	0.00596126	0	0					0.664099	0.0127094	0	0										0.956938	0.969542		0.950939
0.0005631	8.33e-05	0.014	4	0.987					0.290901	0.0344179	0	0	0.00136758	0.0228345	0	0									0.0292237	0.01139	0	0					0.665228	0.0227602	0	0										0.956129	0.968723		0.950064
0.000567	8.37e-05	0.01407	4	0.99	0.456491	0.0213399	0	0	0.501993	0.0217058	0	0																	4.7774e-08	0.00643314	0	0					0.0319707	0.00872332	0	0						0.958484	0.968166		0.951705
0.0005843	8.64e-05	0.01452	4	0.986					0.21184	0.0265796	0	0	0.0444224	0.017018	0	0																	0.722558	0.0198754	0	0					0.00668826	0.0116426	0	0		0.934398	0.947665		0.951527
0.0005855	8.61e-05	0.01455	3	0.986					0.220915	0.021333	0	0	0.0512341	0.0121829	0	0																	0.713844	0.0128162	0	0										0.934758	0.948031		0.956756
0.0005875	8.69e-05	0.0146	4	0.986					0.226951	0.0258622	0	0	0.0532949	0.0155795	0	0													6.59356e-08	0.0086112	0	0	0.70589	0.0193757	0	0										0.932841	0.946086		0.955514
0.0005877	8.67e-05	0.01457	4	0.986	0.566935	0.0137548	0	0	0.390955	0.0209598	0	0																	6.23109e-06	0.0182128	0	0									0.0285853	0.0229008	0	0		0.957889	0.97149		0.946504
0.0006002	8.86e-05	0.01488	4	0.989	0.515811	0.0139249	0	0	0.412994	0.0210417	0	0	0.0600752	0.0155227	0	0													3.02471e-09	0.007932	0	0														0.928805	0.939135		0.937643
0.0006082	8.94e-05	0.01511	3	0.984					0.216304	0.0269769	0	0																					0.740238	0.0190045	0	0					0.0278634	0.00849373	0	0		0.956542	0.972096		0.93194
0.0006111	9.04e-05	0.01519	4	0.99					0.491847	0.0507486	0	0					0.120682	0.0205329	0	0									2.09529e-08	0.00912324	0	0	0.377821	0.0601974	0	0										0.869668	0.878452		0.923009
0.0006253	9.24e-05	0.01553	4	0.984					0.208193	0.0274448	0	0																	1.48833e-06	0.0189765	0	0	0.737234	0.0195587	0	0					0.0383504	0.023488	0	0		0.945427	0.9608		0.923476
0.0006307	9.27e-05	0.01567	3	0.985					0.247159	0.0262042	0	0																	0.0145702	0.00698808	0	0	0.723195	0.0193921	0	0										0.970353	0.98513		0.916173
0.0006462	9.54e-05	0.01603	4	0.988	0.437155	0.0196618	0	0	0.517632	0.022842	0	0									0.0336039	0.00662493	0	0					2.91229e-08	0.00737518	0	0														0.954787	0.966383		0.903742
0.0006469	9.45e-05	0.01607	2	0.987					0.295328	0.0124875	0	0																					0.691628	0.0122365	0	0										0.986956	0.999955		0.896396
0.0006839	0.000101	0.01697	4	0.991	0.378676	0.0627593	0	0	0.548515	0.0437415	0	0					0.0635275	0.0296786	0	0									1.55406e-08	0.00896035	0	0														0.92719	0.935611		0.885754
0.0007836	0.0001157	0.01944	4	0.979									0.0620985	0.0200654	0	0																	0.838007	0.0157225	0	0	0.0185389	0.00838773	0	0	0.060806	0.0108452	0	0		0.838007	0.855982		0.881247
0.0008065	0.0001184	0.02001	3	0.979									0.0531507	0.0198774	0	0																	0.864347	0.0103728	0	0					0.0618392	0.0109589	0	0		0.864347	0.882887		0.882019
0.0008065	0.0001191	0.02001	4	0.979	2.19774e-08	0.0567038	0	0					0.0545479	0.0203962	0	0																	0.863579	0.0635251	0	0					0.0612426	0.0110957	0	0		0.863579	0.882103		0.884279
0.0008075	0.0001192	0.02003	4	0.98									0.0557791	0.0204044	0	0					1.5532e-08	0.00649063	0	0									0.865134	0.0113919	0	0					0.0586098	0.0111423	0	0		0.865134	0.88279		0.886545
0.0008205	0.0001212	0.02036	4	0.979									0.037669	0.0202295	0	0													5.9844e-07	0.0218465	0	0	0.864573	0.0106478	0	0					0.0763377	0.0287399	0	0		0.864573	0.883118		0.888807
0.0008261	0.000122	0.02049	4	0.978																					0.0051728	0.00744104	0	0					0.868242	0.0132714	0	0	0.0137813	0.00846224	0	0	0.0905506	0.00482428	0	0		0.868242	0.887773		0.891413
0.0008277	0.0001222	0.02053	4	0.98									0.0946355	0.0204317	0	0	1.21911e-07	0.0127	0	0													0.843603	0.0206086	0	0					0.0421642	0.011276	0	0		0.843603	0.86082		0.893529
0.0008285	0.0001216	0.02055	3	0.978																													0.873279	0.011102	0	0	0.0133015	0.00842115	0	0	0.0911772	0.00473207	0	0		0.873279	0.892923		0.898492
0.0008286	0.0001223	0.02055	4	0.978																	5.64187e-09	0.00685069	0	0									0.873875	0.0116072	0	0	0.0133104	0.00900266	0	0	0.0905563	0.00484781	0	0		0.873875	0.893532		0.89997
0.0008287	0.0001224	0.02056	4	0.978	3.09012e-08	0.0719326	0	0																									0.870948	0.0697673	0	0	0.0148782	0.0108158	0	0	0.0918985	0.00584505	0	0		0.870948	0.890539		0.895732
0.000834	0.0001232	0.02069	4	0.981									0.0978837	0.0323515	0	0									1.62568e-08	0.0118915	0	0					0.847294	0.0106878	0	0					0.0356132	0.0157399	0	0		0.847294	0.863704		0.89727
0.0008392	0.0001232	0.02082	3	0.978																					0.00418444	0.00745241	0	0					0.885568	0.00797284	0	0					0.088097	0.00460534	0	0		0.885568	0.905488		0.900608
0.0008392	0.0001239	0.02082	4	0.978	1.09873e-07	0.0571906	0	0																	0.00471663	0.00756143	0	0					0.884858	0.0607206	0	0					0.0882598	0.00603206	0	0		0.884858	0.904762		0.900812
0.0008396	0.000124	0.02083	4	0.978																	4.69686e-08	0.00796742	0	0	0.0054872	0.00920658	0	0					0.885487	0.00873187	0	0					0.0868875	0.00462855	0	0		0.885487	0.905406		0.900297
0.0008408	0.0001227	0.02086	2	0.978																													0.889178	0.00470388	0	0					0.0886769	0.00447901	0	0		0.889178	0.90918		0.89658
0.0008408	0.0001234	0.02086	3	0.978	8.31232e-08	0.0564193	0	0																									0.888935	0.060536	0	0					0.088911	0.00580144	0	0		0.888935	0.908931		0.89563
0.0008411	0.0001235	0.02086	3	0.978																	2.31842e-08	0.00645671	0	0									0.890419	0.00810963	0	0					0.0874892	0.00450903	0	0		0.890419	0.910449		0.89484
0.0008413	0.0001242	0.02087	4	0.978													1.35943e-08	0.0138571	0	0	4.07982e-08	0.00709148	0	0									0.88774	0.016886	0	0					0.0901008	0.0059143	0	0		0.88774	0.907709		0.891414
0.0008416	0.0001243	0.02088	4	0.979									0.093168	0.0189927	0	0													0.0361317	0.00858415	0	0	0.83328	0.0167613	0	0	0.0166386	0.00873392	0	0						0.83328	0.851155		0.888107
0.0008431	0.0001237	0.02091	3	0.978													5.73262e-07	0.0126313	0	0													0.885989	0.0168539	0	0					0.0917138	0.00559072	0	0		0.885989	0.90592		0.890687
0.0008445	0.0001247	0.02095	4	0.978													6.03989e-09	0.0128763	0	0					0.0105484	0.00761434	0	0					0.877347	0.0173185	0	0					0.0898134	0.00584807	0	0		0.877347	0.897083		0.88655
0.0008482	0.0001252	0.02104	4	0.978	0.0277037	0.06228	0	0													5.15332e-08	0.00712602	0	0									0.859852	0.0641657	0	0					0.0901933	0.00620112	0	0		0.887555	0.907521		0.885998
0.0008503	0.0001255	0.02109	4	0.978																					0.00280485	0.00758777	0	0	1.16355e-06	0.0222929	0	0	0.879824	0.0083055	0	0					0.0949337	0.026468	0	0		0.879824	0.899615		0.880207
0.0008534	0.000126	0.02117	4	0.977													1.00135e-08	0.0188036	0	0													0.848267	0.0172041	0	0	0.0304585	0.0126455	0	0	0.0986799	0.00577995	0	0		0.848267	0.868236		0.875204
0.0008562	0.0001264	0.02124	4	0.977																	0.00386774	0.00654506	0	0					1.58067e-06	0.0222201	0	0	0.87899	0.00857574	0	0					0.0943697	0.0262577	0	0		0.87899	0.899683		0.869569
0.0008586	0.000126	0.0213	3	0.977																									2.49873e-06	0.0221465	0	0	0.880302	0.00556754	0	0					0.0971312	0.0261472	0	0		0.880302	0.901026		0.860368
0.0008599	0.0001262	0.02133	3	0.979									0.0833318	0.0184191	0	0													0.0378787	0.00860116	0	0	0.857793	0.0108245	0	0										0.857793	0.876193		0.850912
0.00086	0.000127	0.02133	4	0.979	2.94733e-08	0.0580478	0	0					0.0857922	0.0195236	0	0													0.03702	0.00863436	0	0	0.856274	0.065714	0	0										0.856274	0.874642		0.854231
0.000861	0.0001271	0.02136	4	0.979									0.0854672	0.0189305	0	0					5.45082e-08	0.00670375	0	0					0.0352723	0.00874782	0	0	0.858531	0.0118516	0	0										0.858531	0.876947		0.858463
0.0008614	0.0001272	0.02137	4	0.977																									3.26843e-05	0.0226689	0	0	0.844666	0.0123867	0	0	0.0337943	0.00877468	0	0	0.0989387	0.0271087	0	0		0.844666	0.86455		0.862324
0.0008743	0.0001291	0.02169	4	0.978													0.010065	0.0131416	0	0									4.88344e-05	0.022832	0	0	0.87195	0.0182862	0	0					0.0954514	0.0277977	0	0		0.87195	0.891564		0.86754
0.000889	0.0001313	0.02205	4	0.981									0.127313	0.0194093	0	0	2.63475e-07	0.0130361	0	0									0.0199481	0.00879825	0	0	0.833468	0.0217383	0	0										0.833468	0.849611		0.862559
0.0009061	0.0001338	0.02248	4	0.982									0.135151	0.02908	0	0									3.02157e-08	0.0118437	0	0	0.0121488	0.0119165	0	0	0.834297	0.0112251	0	0										0.834297	0.84959		0.861686
0.0009304	0.0001366	0.02308	3	0.983									0.163899	0.00927834	0	0																	0.79808	0.0152274	0	0	0.0205659	0.00910329	0	0						0.79808	0.811882		0.861182
0.0009309	0.0001375	0.02309	4	0.983									0.165423	0.00979426	0	0					1.20692e-08	0.00748085	0	0									0.793943	0.0153217	0	0	0.0232137	0.0099322	0	0						0.793943	0.807673		0.871914
0.0009311	0.0001375	0.0231	4	0.983	2.3756e-08	0.075137	0	0					0.166698	0.0112962	0	0																	0.792757	0.0764146	0	0	0.0231099	0.0113712	0	0						0.792757	0.806467		0.883118
0.0009546	0.0001409	0.02367	4	0.976																					0.00939672	0.00796401	0	0	0.0725563	0.00431771	0	0	0.887556	0.0138713	0	0	0.00601916	0.00899208	0	0						0.887556	0.909381		0.894185
0.0009572	0.0001405	0.02374	3	0.976																					0.00888034	0.0079136	0	0	0.071756	0.0041421	0	0	0.894959	0.00835825	0	0										0.894959	0.916966		0.886481
0.0009573	0.0001413	0.02374	4	0.976	4.0074e-08	0.0583228	0	0																	0.010036	0.00798922	0	0	0.0719498	0.00518109	0	0	0.89358	0.0614495	0	0										0.89358	0.915554		0.887295
0.0009576	0.0001414	0.02375	4	0.976																	3.85884e-08	0.00850555	0	0	0.0101879	0.00978225	0	0	0.0707556	0.00416174	0	0	0.894712	0.00916514	0	0										0.894712	0.916713		0.888207
0.0009586	0.0001399	0.02378	2	0.982									0.155877	0.00867479	0	0																	0.8266	0.0086169	0	0										0.8266	0.841752		0.889123
0.0009587	0.0001407	0.02378	3	0.982	1.51026e-07	0.0610552	0	0					0.156741	0.0113873	0	0																	0.825746	0.0690158	0	0										0.825746	0.840882		0.897422
0.0009596	0.0001408	0.0238	3	0.983									0.152315	0.00881967	0	0					1.96851e-08	0.00696289	0	0									0.830193	0.0106007	0	0										0.830193	0.84455		0.896439
0.0009626	0.0001412	0.02387	3	0.976																									0.0733889	0.00426459	0	0	0.897145	0.011254	0	0	0.00499146	0.00896017	0	0						0.897145	0.919206		0.904232
0.0009626	0.0001421	0.02387	4	0.976																	4.94159e-08	0.0073436	0	0					0.0730565	0.00434548	0	0	0.897634	0.0119523	0	0	0.00486545	0.00953619	0	0						0.897634	0.919707		0.902915
0.0009629	0.0001421	0.02388	4	0.975	2.89928e-09	0.0754586	0	0																					0.0741416	0.00512752	0	0	0.894214	0.0721115	0	0	0.00709808	0.0116713	0	0						0.894214	0.917143		0.902906
0.000964	0.0001423	0.02391	4	0.983									0.164316	0.0119703	0	0	2.96885e-08	0.0153153	0	0	2.93814e-08	0.00792122	0	0									0.81819	0.0221332	0	0										0.81819	0.83234		0.900263
0.0009644	0.0001407	0.02391	2	0.976																									0.0726806	0.00406241	0	0	0.902901	0.00444926	0	0										0.902901	0.925104		0.892559
0.0009644	0.0001415	0.02392	3	0.976	4.74314e-08	0.057987	0	0																					0.0730656	0.0050503	0	0	0.902483	0.0614916	0	0										0.902483	0.924676		0.868205
0.0009645	0.0001415	0.02392	3	0.976																	3.63897e-08	0.00690695	0	0					0.0719903	0.00408544	0	0	0.903653	0.00843362	0	0										0.903653	0.925874		0.843718
0.0009651	0.0001425	0.02393	4	0.976	0.00144644	0.0628822	0	0													2.67521e-08	0.00748955	0	0					0.0730016	0.00529833	0	0	0.901097	0.0641235	0	0										0.902544	0.924737		0.819199
0.0009658	0.0001418	0.02396	3	0.983									0.165626	0.0108423	0	0	4.56883e-06	0.0135056	0	0													0.816921	0.0217882	0	0										0.816921	0.831048		0.806171
0.0009679	0.000142	0.024	3	0.975													6.55942e-08	0.0131229	0	0									0.0758847	0.00491958	0	0	0.89942	0.016794	0	0										0.89942	0.922482		0.792214
0.0009681	0.0001429	0.02401	4	0.975													4.56276e-08	0.0132956	0	0					0.0185248	0.0080624	0	0	0.0734377	0.00508596	0	0	0.883393	0.0175454	0	0										0.883393	0.906044		0.768918
0.0009708	0.0001433	0.02407	4	0.975													4.30955e-08	0.0142715	0	0	0.00320646	0.00752468	0	0					0.0752341	0.00515452	0	0	0.896623	0.0169015	0	0										0.896623	0.919613		0.74517
0.0009998	0.0001476	0.02479	4	0.975													9.51967e-07	0.0200384	0	0									0.0808757	0.00515069	0	0	0.868442	0.0173127	0	0	0.0255092	0.0137198	0	0						0.868442	0.89071		0.721411
0.0010039	0.0001483	0.02491	4	0.983									0.192268	0.0111745	0	0	2.55871e-08	0.0196489	0	0													0.742462	0.0223692	0	0	0.0480466	0.0134927	0	0						0.742462	0.755302		0.720099
0.0010901	0.000161	0.02705	4	0.991					0.675425	0.00885615	0	0					0.27331	0.00875464	0	0	0.018655	0.00963446	0	0	0.0232792	0.0104441	0	0																		0.675425	0.681559		0.732676
0.0011136	0.0001645	0.02764	4	0.992					0.674373	0.00931687	0	0					0.276262	0.016794	0	0					0.0364471	0.00877834	0	0									0.0049724	0.0148815	0	0						0.674373	0.679811		0.731323
0.0011144	0.0001636	0.02765	3	0.992					0.675237	0.00892735	0	0					0.281228	0.00780382	0	0					0.0355747	0.00835906	0	0																		0.675237	0.680682		0.728231
0.0011182	0.0001641	0.02773	3	0.983									0.201886	0.0109258	0	0									5.34155e-05	0.00974757	0	0					0.780952	0.0102766	0	0										0.780952	0.794458		0.726275
0.0011225	0.0001648	0.02785	3	0.99					0.684569	0.00794029	0	0					0.273644	0.00885553	0	0	0.0317117	0.00773838	0	0																						0.684569	0.691484		0.717029
0.0011239	0.000166	0.02789	4	0.99					0.682623	0.00799371	0	0					0.277696	0.0155557	0	0	0.0296904	0.00780756	0	0													1.52972e-08	0.014348	0	0						0.682623	0.689518		0.717934
0.0011273	0.0001665	0.02797	4	0.992					0.663212	0.0239444	0	0	2.51908e-08	0.0243879	0	0	0.283897	0.0106196	0	0					0.0445207	0.0127292	0	0																		0.663212	0.668561		0.718727
0.0011331	0.0001673	0.02811	4	0.99					0.675201	0.0212818	0	0	1.59828e-08	0.0186926	0	0	0.282243	0.0105513	0	0	0.032126	0.0090001	0	0																						0.675201	0.682022		0.721613
0.001165	0.0001718	0.02886	4	0.976	0.383751	0.131971	0	0									1.21423e-09	0.029504	0	0													0.472781	0.110343	0	0					0.119289	0.00685313	0	0		0.856532	0.877594		0.717551
0.0011834	0.0001745	0.02931	4	0.976	0.401629	0.0691133	0	0																					8.1916e-06	0.0268469	0	0	0.458299	0.0750547	0	0					0.115978	0.0330243	0	0		0.859928	0.881074		0.707273
0.0011851	0.000175	0.0294	4	0.989					0.660679	0.0176161	0	0					0.291211	0.0121521	0	0	0.0368518	0.00849966	0	0																	5.49555e-08	0.0100204	0	0		0.660679	0.668028		0.687366
0.0012034	0.0001777	0.02986	4	0.991					0.64305	0.0176825	0	0					0.290581	0.010478	0	0					0.0574023	0.0089321	0	0													1.20533e-08	0.00971397	0	0		0.64305	0.64889		0.689381
0.0012273	0.0001812	0.03044	4	0.988					0.653186	0.0160101	0	0					0.29267	0.0118664	0	0	0.0422129	0.00845502	0	0					4.19972e-09	0.00792977	0	0														0.653186	0.66112		0.692832
0.0012342	0.0001801	0.03062	2	0.993					0.697085	0.00766225	0	0					0.29547	0.00739617	0	0																										0.697085	0.701999		0.703587
0.0012348	0.0001813	0.03063	3	0.992					0.694929	0.00774944	0	0					0.297541	0.0157079	0	0																	3.92625e-08	0.0149142	0	0						0.694929	0.700534		0.710081
0.0012376	0.0001828	0.0307	4	0.992					0.691872	0.0210509	0	0	2.81942e-08	0.0169572	0	0	0.30052	0.0158382	0	0																	3.12659e-08	0.0150043	0	0						0.691872	0.697452		0.707454
0.0012377	0.0001817	0.0307	3	0.992					0.691839	0.0208743	0	0	1.7069e-08	0.0168748	0	0	0.300557	0.00777349	0	0																										0.691839	0.697418		0.714037
0.0012453	0.0001839	0.03089	4	0.991					0.635633	0.0164494	0	0					0.29711	0.0103235	0	0					0.0580765	0.00896617	0	0	1.51557e-08	0.00775734	0	0														0.635633	0.641406		0.71228
0.0012716	0.0001875	0.03151	4	0.982	0.344109	0.139724	0	0					0.221413	0.0131468	0	0	3.6817e-06	0.0307936	0	0													0.41675	0.119997	0	0										0.76086	0.774806		0.737951
0.001287	0.0001889	0.03192	3	0.992					0.676553	0.0181245	0	0					0.315298	0.00956927	0	0																					9.13578e-06	0.00976694	0	0		0.676553	0.682009		0.724899
0.0012936	0.000191	0.03209	4	0.992					0.682669	0.0182461	0	0					0.285948	0.0177967	0	0																	0.0235224	0.0154085	0	0	4.61769e-07	0.00988483	0	0		0.682669	0.688175		0.734409
0.0013098	0.0001934	0.03249	4	0.983									0.227695	0.0127132	0	0									1.87401e-05	0.0105985	0	0					0.671781	0.0185165	0	0	0.0834609	0.0108496	0	0						0.671781	0.683399		0.74019
0.001313	0.0001936	0.03253	4	0.982	0.364824	0.0819391	0	0					0.227406	0.0149405	0	0					2.44914e-08	0.00934002	0	0									0.390012	0.088772	0	0										0.754836	0.768672		0.7457
0.001323	0.0001951	0.03278	4	0.982	0.367302	0.0808968	0	0					0.229296	0.0175373	0	0									2.7762e-08	0.0119594	0	0					0.385829	0.0890135	0	0										0.753131	0.766936		0.742835
0.0013344	0.0001958	0.03309	3	0.992					0.668873	0.0166249	0	0					0.322874	0.00961364	0	0									2.22379e-08	0.00791152	0	0														0.668873	0.674267		0.739964
0.0013512	0.0001994	0.0335	4	0.981									0.213197	0.0122871	0	0					0.0191702	0.0102904	0	0	1.42344e-05	0.013346	0	0					0.748776	0.0126241	0	0										0.748776	0.763278		0.748666
0.0013602	0.0002008	0.03374	4	0.992					0.674417	0.0168696	0	0					0.281446	0.018345	0	0									6.18994e-08	0.00809303	0	0					0.0361688	0.0158577	0	0						0.674417	0.679856		0.745
0.0014273	0.0002104	0.03535	4	0.973	0.388486	0.144618	0	0									6.0483e-08	0.0326687	0	0									0.0987483	0.00616822	0	0	0.48538	0.119562	0	0										0.873866	0.898115		0.755315
0.0015733	0.0002322	0.03901	4	0.991					0.638488	0.0207173	0	0					0.336474	0.0106106	0	0									0.000313222	0.029719	0	0									0.0155059	0.037357	0	0		0.638488	0.644286		0.739249
0.0017922	0.0002626	0.04438	3	0.978	0.760013	0.0137896	0	0					0.152715	0.028353	0	0																									0.0655304	0.0164683	0	0		0.760013	0.777109		0.747719
0.0018478	0.0002724	0.04576	4	0.98	0.731056	0.0241004	0	0					0.217517	0.0298315	0	0																					4.14116e-07	0.0144038	0	0	0.03155	0.0169067	0	0		0.731056	0.745976		0.742952
0.0018668	0.0002752	0.04623	4	0.98	0.72373	0.0359764	0	0					0.223125	0.0298215	0	0	8.45472e-09	0.0248376	0	0																					0.0332354	0.0169057	0	0		0.72373	0.7385		0.740413
0.0018695	0.0002756	0.0463	4	0.979	0.724481	0.0141488	0	0					0.206936	0.0454715	0	0									1.27897e-08	0.0176362	0	0													0.0478958	0.0229277	0	0		0.724481	0.740021		0.738447
0.001884	0.0002777	0.04665	4	0.981	0.7242	0.0143042	0	0					0.236105	0.0295125	0	0													5.45987e-05	0.0328789	0	0									0.020475	0.0437082	0	0		0.7242	0.738226		0.735966
0.0019018	0.0002787	0.04709	3	0.979	0.745304	0.0142076	0	0					0.204593	0.0256369	0	0													0.0290429	0.0127613	0	0														0.745304	0.761291		0.730972
0.0019217	0.0002833	0.04759	4	0.98	0.712087	0.016242	0	0					0.235759	0.0299724	0	0					9.36402e-08	0.0103672	0	0																	0.0323738	0.0172108	0	0		0.712087	0.726619		0.739623
0.0019294	0.0002844	0.04778	4	0.978	0.765776	0.0251438	0	0					0.177441	0.0272275	0	0													0.0351534	0.0130961	0	0					2.76345e-08	0.0148323	0	0						0.765776	0.783002		0.751713
0.00196	0.0002855	0.04854	2	0.982	0.724188	0.0108912	0	0					0.257439	0.010998	0	0																														0.724188	0.737462		0.758086
0.0019668	0.0002882	0.04871	3	0.982	0.715865	0.0217504	0	0					0.26588	0.01181	0	0																					3.3993e-08	0.0146983	0	0						0.715865	0.728987		0.768704
0.0019677	0.0002901	0.04873	4	0.98	0.714843	0.0144987	0	0					0.242948	0.0395745	0	0									2.35008e-08	0.0173181	0	0	0.0219935	0.0169361	0	0														0.714843	0.729432		0.780038
0.001985	0.0002926	0.04916	4	0.981	0.706898	0.0376203	0	0					0.270652	0.0277701	0	0	6.04056e-09	0.0255399	0	0									0.00391894	0.0130766	0	0														0.706898	0.720589		0.792526
0.001993	0.0002938	0.04936	4	0.981	0.705179	0.0165055	0	0					0.266842	0.0268845	0	0					1.70038e-08	0.0105692	0	0					0.00894871	0.0131989	0	0														0.705179	0.718837		0.804646
0.0020068	0.0002941	0.0497	3	0.982	0.702338	0.0365413	0	0					0.279591	0.0144395	0	0	9.4705e-09	0.0256038	0	0																										0.702338	0.715212		0.816923
0.0020895	0.000308	0.05175	4	0.982	0.675901	0.0375752	0	0					0.284143	0.0149108	0	0	7.11639e-06	0.0335667	0	0																	0.0218259	0.0194646	0	0						0.675901	0.688291		0.828771
0.0020999	0.0003059	0.052	2	0.974	0.825762	0.00692246	0	0																																	0.147866	0.00661176	0	0		0.825762	0.847805		0.829553
0.0020999	0.0003077	0.052	3	0.974	0.825483	0.0118685	0	0																	0.000345122	0.0119032	0	0													0.1478	0.00700311	0	0		0.825483	0.847518		0.828658
0.0021002	0.0003077	0.05201	3	0.974	0.824712	0.00801165	0	0																					8.86949e-09	0.0341942	0	0									0.148916	0.0398999	0	0		0.824712	0.846727		0.82705
0.0021051	0.0003103	0.05213	4	0.974	0.821705	0.0128967	0	0													1.70037e-08	0.0106895	0	0					1.33913e-09	0.0344288	0	0									0.152048	0.0402681	0	0		0.821705	0.84364		0.826237
0.0021076	0.0003088	0.05219	3	0.974	0.820428	0.0182407	0	0																													2.3967e-08	0.0148456	0	0	0.153081	0.00692832	0	0		0.820428	0.842329		0.825715
0.0021103	0.0003092	0.05226	3	0.974	0.832106	0.0124571	0	0													2.3795e-08	0.0106417	0	0																	0.141973	0.00674234	0	0		0.832106	0.854319		0.825324
0.0021117	0.0003112	0.05229	4	0.973	0.819055	0.0193209	0	0													5.72125e-09	0.0110602	0	0													4.88331e-08	0.0154393	0	0	0.154281	0.0071613	0	0		0.819055	0.841783		0.809311
0.0021123	0.0003113	0.0523	4	0.973	0.81888	0.0197271	0	0																					5.71735e-08	0.0350161	0	0					8.3169e-09	0.0151759	0	0	0.154427	0.0412587	0	0		0.81888	0.841603		0.807347
0.0021177	0.0003121	0.05244	4	0.974	0.812018	0.012228	0	0																	0.0139012	0.0121316	0	0	1.83021e-05	0.034847	0	0									0.147586	0.0410572	0	0		0.812018	0.833694		0.803583
0.002121	0.0003108	0.05253	3	0.982	0.683586	0.0145352	0	0					0.298445	0.0117721	0	0					5.34042e-06	0.010792	0	0																						0.683586	0.696116		0.787619
0.0021239	0.0003131	0.05259	4	0.973	0.816205	0.0324472	0	0									5.64558e-08	0.0343967	0	0																	4.74341e-08	0.0199406	0	0	0.157049	0.0086595	0	0		0.816205	0.838854		0.765146
0.0021249	0.0003132	0.05262	4	0.973	0.808987	0.0224268	0	0																	0.0157317	0.0121958	0	0									2.57951e-08	0.0151827	0	0	0.148743	0.00724663	0	0		0.808987	0.831436		0.767713
0.002125	0.0003132	0.05262	4	0.973	0.815958	0.0320797	0	0									1.91665e-08	0.0271226	0	0	3.92297e-08	0.011264	0	0																	0.157229	0.00892252	0	0		0.815958	0.838601		0.772036
0.0021259	0.0003115	0.05264	3	0.973	0.815782	0.0319829	0	0									5.08641e-08	0.025719	0	0																					0.157393	0.00842468	0	0		0.815782	0.838419		0.776179
0.0021264	0.0003134	0.05265	4	0.973	0.815773	0.0336979	0	0									1.44958e-08	0.0262992	0	0									7.10754e-08	0.035178	0	0									0.157523	0.0423502	0	0		0.815773	0.83841		0.779203
0.0021361	0.000313	0.0529	3	0.982	0.681699	0.012899	0	0					0.300317	0.014009	0	0									2.41607e-08	0.0138302	0	0																		0.681699	0.694194		0.78222
0.0021576	0.000318	0.05343	4	0.973	0.799942	0.0330569	0	0									1.51e-08	0.0260949	0	0					0.0214872	0.0121517	0	0													0.151842	0.00895253	0	0		0.799942	0.82214		0.799567
0.0022744	0.0003352	0.05632	4	0.973	0.782259	0.0138405	0	0													2.77755e-06	0.0134083	0	0	0.0416521	0.0150348	0	0													0.1492	0.00731229	0	0		0.782259	0.803966		0.801756
0.0023781	0.0003506	0.05889	4	0.981	0.661242	0.0154793	0	0					0.307837	0.0150163	0	0					0.0118586	0.0138837	0	0	9.5718e-07	0.0177291	0	0																		0.661242	0.674049		0.808001
0.0025168	0.0003712	0.06237	4	0.989					0.466208	0.0301743	0	0	0.172278	0.0343696	0	0	0.350496	0.0139047	0	0																					5.41697e-08	0.0195093	0	0		0.466208	0.471393		0.827205
0.0026065	0.0003819	0.06454	3	0.97	0.838588	0.0130811	0	0																	0.0116373	0.0131337	0	0	0.119566	0.0066221	0	0														0.838588	0.864524		0.87639
0.0026186	0.0003814	0.06484	2	0.97	0.848428	0.00690884	0	0																					0.121285	0.0063275	0	0														0.848428	0.874668		0.886111
0.0026276	0.000385	0.06506	3	0.97	0.853625	0.0136405	0	0													7.84128e-08	0.0118465	0	0					0.116477	0.00643235	0	0														0.853625	0.880026		0.894109
0.0026333	0.0003881	0.06521	4	0.969	0.841729	0.0209123	0	0													3.16752e-08	0.0122788	0	0					0.127409	0.00674741	0	0					2.69566e-08	0.0170144	0	0						0.841729	0.868658		0.903747
0.0026336	0.0003859	0.06521	3	0.969	0.841657	0.0194649	0	0																					0.127475	0.00657296	0	0					7.07672e-08	0.0164342	0	0						0.841657	0.868583		0.911538
0.0026387	0.0003889	0.06534	4	0.969	0.840771	0.0337185	0	0									1.48407e-08	0.0290337	0	0	2.29787e-08	0.0124109	0	0					0.128518	0.008166	0	0														0.840771	0.867669		0.907878
0.0026439	0.0003897	0.06547	4	0.97	0.818707	0.0246301	0	0																	0.0309376	0.0135137	0	0	0.119939	0.00681481	0	0					2.12362e-08	0.0168225	0	0						0.818707	0.844027		0.880282
0.0026444	0.0003898	0.06548	4	0.969	0.839559	0.0340518	0	0									3.89743e-08	0.0376646	0	0									0.129396	0.00804751	0	0					5.86704e-09	0.0223094	0	0						0.839559	0.866418		0.87883
0.0026463	0.0003877	0.06553	3	0.969	0.839232	0.0335636	0	0									1.02128e-08	0.0278119	0	0									0.129695	0.00780749	0	0														0.839232	0.866081		0.843293
0.0026596	0.0003876	0.06589	2	0.98																					0.0361521	0.012883	0	0					0.943982	0.0130644	0	0										0.943982	0.963247		0.856121
0.0026598	0.0003899	0.06589	3	0.98																	6.02414e-09	0.0141047	0	0	0.0376048	0.0159393	0	0					0.9425	0.0143598	0	0										0.9425	0.961735		0.859838
0.0026661	0.0003908	0.06605	3	0.98	4.15519e-08	0.0777776	0	0																	0.0444309	0.012942	0	0					0.935556	0.0794515	0	0										0.935556	0.954649		0.862475
0.0026761	0.0003946	0.0663	4	0.98																	0.000273997	0.0161735	0	0	0.0231901	0.0176528	0	0					0.956878	0.0212189	0	0	3.70031e-08	0.0164811	0	0						0.956878	0.976406		0.867027
0.0026842	0.0003935	0.0665	3	0.98																					0.0523041	0.0131292	0	0					0.927632	0.0210665	0	0	7.37584e-08	0.0144386	0	0						0.927632	0.946563		0.826383
0.0027013	0.0003982	0.06689	4	0.969	0.806197	0.0353469	0	0									2.41305e-07	0.0282214	0	0					0.0392152	0.0134284	0	0	0.123746	0.00821761	0	0														0.806197	0.831988		0.799237
0.0027015	0.0003983	0.06691	4	0.982	0.58105	0.0268521	0	0					0.320264	0.016388	0	0									8.8819e-09	0.015631	0	0									0.0810864	0.0173125	0	0						0.58105	0.591701		0.7835
0.0027236	0.0004014	0.06744	4	0.969	0.803799	0.015005	0	0													7.06458e-08	0.0146717	0	0	0.0462986	0.0163315	0	0	0.119374	0.00679104	0	0														0.803799	0.829514		0.815341
0.002776	0.0004094	0.06877	4	0.982									0.296325	0.0238772	0	0	0.183801	0.0255784	0	0					9.77178e-05	0.0171578	0	0					0.501846	0.0381382	0	0										0.501846	0.511044		0.823118
0.0027794	0.000405	0.06885	2	0.98																	0.00540873	0.0116538	0	0									0.974475	0.0127263	0	0										0.974475	0.994362		0.867594
0.002783	0.0004055	0.06894	2	0.98	5.47192e-08	0.0791974	0	0																									0.980408	0.0794405	0	0										0.980408	1.00042		0.863273
0.0027846	0.0004082	0.06898	3	0.979	2.34073e-08	0.0823439	0	0													0.0119415	0.0121246	0	0									0.967358	0.0801574	0	0										0.967358	0.988108		0.827057
0.0027867	0.0004061	0.06903	2	0.981													1.04765e-08	0.0184115	0	0													0.981165	0.0186905	0	0										0.981165	1.00017		0.824471
0.0028986	0.0004273	0.07179	4	0.982	0.559704	0.02676	0	0					0.329312	0.0151809	0	0					5.47902e-07	0.0132878	0	0													0.0933688	0.0187936	0	0						0.559704	0.569964		0.811385
0.0029072	0.0004293	0.07212	4	0.993					0.670374	0.0151529	0	0									0.00440866	0.016893	0	0	0.0987996	0.0175931	0	0									0.219567	0.0136022	0	0						0.670374	0.6751		0.794703
0.0029084	0.0004269	0.07215	3	0.993					0.669902	0.015003	0	0													0.101994	0.012601	0	0									0.221581	0.0111696	0	0						0.669902	0.674624		0.787756
0.0029186	0.0004278	0.0723	3	0.979													1.32823e-06	0.0188985	0	0					0.0884979	0.0135357	0	0					0.890998	0.0234839	0	0										0.890998	0.91011		0.792903
0.0029459	0.0004344	0.07298	4	0.979													1.9951e-07	0.0202426	0	0	2.03979e-07	0.0158255	0	0	0.0911553	0.017185	0	0					0.888233	0.0236659	0	0										0.888233	0.907286		0.773382
0.0029497	0.0004349	0.07307	4	0.977													1.98604e-05	0.0292167	0	0	0.0398801	0.0126913	0	0									0.933815	0.0209529	0	0	0.0028607	0.0231573	0	0						0.933815	0.955798		0.741597
0.0029958	0.0004391	0.07421	3	0.976													6.73393e-08	0.0199246	0	0	0.0477108	0.012628	0	0									0.92833	0.0210498	0	0										0.92833	0.951157		0.713927
0.003018	0.0004456	0.07487	4	0.992					0.633148	0.0341452	0	0	8.60991e-08	0.0342887	0	0									0.117333	0.0167401	0	0									0.241951	0.0132305	0	0						0.633148	0.638254		0.712496
0.0031253	0.0004581	0.07742	3	0.98													7.30907e-08	0.0298797	0	0													0.943006	0.019866	0	0	0.0368795	0.023535	0	0						0.943006	0.962251		0.714633
0.0032032	0.0004724	0.07936	4	0.979													3.40215e-05	0.0308465	0	0					0.0909537	0.0146247	0	0					0.851053	0.0250294	0	0	0.0371948	0.0245741	0	0						0.851053	0.869309		0.693836
0.0032328	0.0004767	0.08009	4	0.988					0.398307	0.0339528	0	0	0.217262	0.0359595	0	0	0.372105	0.0152543	0	0									4.69627e-07	0.0162384	0	0														0.398307	0.403144		0.681618
0.0032816	0.0004845	0.08139	4	0.991					0.60018	0.0268364	0	0													0.141691	0.0134275	0	0									0.249529	0.0136377	0	0	1.18281e-05	0.0142681	0	0		0.60018	0.605631		0.687157
0.0034546	0.0005069	0.08566	3	0.989					0.718101	0.0136316	0	0									0.0704181	0.0131838	0	0													0.200751	0.0143247	0	0						0.718101	0.726088		0.719289
0.0034701	0.0005122	0.08604	4	0.988					0.706325	0.0358304	0	0	3.7452e-08	0.0319648	0	0					0.0764277	0.0149846	0	0													0.205589	0.0166423	0	0						0.706325	0.714904		0.718187
0.0034752	0.000513	0.08619	4	0.991					0.584133	0.02562	0	0													0.152702	0.01382	0	0	3.05915e-08	0.0116639	0	0					0.254325	0.0137547	0	0						0.584133	0.589438		0.691182
0.0037163	0.0005484	0.09214	4	0.986					0.669583	0.0265069	0	0									0.0887886	0.0139612	0	0													0.22797	0.0172821	0	0	1.45059e-08	0.0154501	0	0		0.669583	0.67909		0.702253
0.0038322	0.0005649	0.09491	4	0.979	0.293375	0.0995966	0	0													8.11925e-09	0.0180825	0	0	0.0617691	0.0197251	0	0					0.623806	0.0992675	0	0										0.917181	0.936855		0.704193
0.0039737	0.0005864	0.09851	4	0.985					0.649721	0.0247557	0	0									0.103722	0.0142905	0	0					9.51949e-07	0.0125609	0	0					0.231253	0.0173372	0	0						0.649721	0.659615		0.710487
0.0040379	0.000589	0.10012	2	0.996					0.751269	0.0130808	0	0																									0.24428	0.0126988	0	0						0.751269	0.754286		0.744487
0.0040467	0.0005937	0.10034	3	0.995					0.743395	0.0370664	0	0	6.37439e-08	0.0304374	0	0																					0.251954	0.0133126	0	0						0.743395	0.747131		0.769014
0.0041012	0.0006045	0.10156	4	0.981	0.449815	0.0527936	0	0					0.357396	0.0226737	0	0	0.1741	0.0395773	0	0	2.94976e-05	0.0162266	0	0																						0.449815	0.458527		0.79101
0.0041972	0.0006187	0.10394	4	0.979	0.359885	0.131991	0	0																	0.0711467	0.0165427	0	0					0.547609	0.117327	0	0	3.16728e-08	0.0244195	0	0						0.907494	0.92696		0.833986
0.0042681	0.0006262	0.10582	3	0.994					0.710774	0.0282299	0	0																									0.283692	0.015085	0	0	3.92104e-08	0.0162159	0	0		0.710774	0.715064		0.84129
0.0043026	0.0006342	0.10655	4	0.981	0.436398	0.054767	0	0					0.352546	0.0274995	0	0	0.192192	0.0404164	0	0					4.87739e-08	0.0211601	0	0																		0.436398	0.44485		0.869783
0.0044679	0.0006593	0.11077	4	0.994					0.695952	0.0306999	0	0																	1.55298e-08	0.0501388	0	0					0.298162	0.0154988	0	0	1.10361e-08	0.0631261	0	0		0.695952	0.700153		0.918285
0.004497	0.0006597	0.11149	3	0.994					0.694293	0.0258868	0	0																	1.57787e-07	0.01322	0	0					0.30003	0.0152526	0	0						0.694293	0.698484		0.890815
0.0045156	0.0006617	0.11182	3	0.979	0.416349	0.135841	0	0																									0.562456	0.121051	0	0	2.92606e-08	0.0248575	0	0						0.978805	0.999801		0.860748
0.0045262	0.0006672	0.11208	4	0.979	0.418094	0.250971	0	0									3.08777e-08	0.0663443	0	0													0.560528	0.199363	0	0	6.48854e-05	0.0285129	0	0						0.978622	0.999614		0.841645
0.0045638	0.0006687	0.11301	3	0.979	0.425285	0.250283	0	0									2.1347e-08	0.0581462	0	0													0.553276	0.198747	0	0										0.978562	0.999552		0.823816
0.0046246	0.0006817	0.11452	4	0.976	0.398168	0.138449	0	0													0.0323029	0.015898	0	0									0.54572	0.122868	0	0	4.62343e-08	0.0255999	0	0						0.943888	0.967098		0.815522
0.0046609	0.0006871	0.11542	4	0.978	0.376971	0.254432	0	0									3.08096e-05	0.0590872	0	0					0.1094	0.0172028	0	0					0.491769	0.204058	0	0										0.868739	0.888282		0.797603
0.0048414	0.0007054	0.11991	2	1																													1	0	0	0	9.48882e-09	0	0	0						1	1		0.784624
0.0048414	0.0007095	0.11991	3	1																	1.36974e-08	0	0	0									1	0	0	0	2.05809e-08	0	0	0						1	1		0.772549
0.0051176	0.0007543	0.12673	4	0.973	0.393049	0.265905	0	0									5.46834e-06	0.0620323	0	0	0.0681811	0.0165562	0	0									0.511706	0.211157	0	0										0.904756	0.929862		0.759
0.0068944	0.001017	0.17085	4	0.991					0.421625	0.0485125	0	0	0.238357	0.0552501	0	0																					0.330742	0.0193528	0	0	2.74672e-08	0.0286624	0	0		0.421625	0.425454		0.752341
0.0073219	0.00108	0.18144	4	0.99					0.393843	0.0500477	0	0	0.255021	0.0532815	0	0													1.41589e-08	0.0219543	0	0					0.340884	0.0195379	0	0						0.393843	0.397821		0.793323
0.0074261	0.0010887	0.18398	3	0.983					0.795022	0.0207619	0	0									0.159134	0.0221514	0	0	0.0288464	0.0271528	0	0																		0.795022	0.808772		0.853126
0.0074758	0.0010895	0.18521	2	0.982					0.806537	0.0177148	0	0									0.17553	0.0158958	0	0																						0.806537	0.821321		0.872212
0.0076345	0.001112	0.18905	2	0.977	0.895531	0.021663	0	0																	0.0811151	0.0214278	0	0																		0.895531	0.916613		0.89012
0.007658	0.0011226	0.18972	3	0.978					0.770575	0.041768	0	0	7.04864e-09	0.0409448	0	0					0.207664	0.0164821	0	0																						0.770575	0.787909		0.881614
0.0077015	0.0011357	0.1908	4	0.98					0.743318	0.0434539	0	0	2.96161e-05	0.0488797	0	0					0.168579	0.0234234	0	0	0.0685708	0.0329156	0	0																		0.743318	0.758487		0.88384
0.007769	0.0011383	0.19238	3	0.976	0.858145	0.0403094	0	0																	0.118132	0.0223867	0	0									5.18567e-08	0.0282218	0	0						0.858145	0.879247		0.901004
0.0078928	0.0011633	0.19544	4	0.976	0.843764	0.0409422	0	0													4.72383e-08	0.02774	0	0	0.132444	0.0302279	0	0									4.33494e-08	0.0316954	0	0						0.843764	0.864513		0.882842
0.0079044	0.0011582	0.19573	3	0.976	0.842557	0.0248308	0	0													5.09731e-06	0.024914	0	0	0.133522	0.0268297	0	0																		0.842557	0.863275		0.893425
0.0082562	0.0012169	0.20444	4	0.976	0.815227	0.0493829	0	0									2.38585e-08	0.0420999	0	0	1.06365e-08	0.0264846	0	0	0.160753	0.0284762	0	0																		0.815227	0.835273		0.87964
0.0082757	0.0012054	0.20492	2	0.976	0.971953	0.022554	0	0													0.00449256	0.0207167	0	0																						0.971953	0.995853		0.887776
0.0082781	0.0012058	0.20498	2	0.977	0.976635	0.0283057	0	0																													2.44532e-08	0.0281288	0	0						0.976635	0.999627		0.85681
0.0082789	0.0012059	0.205	2	0.976	0.976389	0.0405604	0	0									2.34012e-08	0.0400776	0	0																										0.976389	1.0004		0.847737
0.0083119	0.0012179	0.20582	3	0.976	0.811601	0.0494023	0	0									1.34085e-05	0.0406116	0	0					0.164141	0.0226112	0	0																		0.811601	0.831558		0.819223
0.0085578	0.0012614	0.21191	4	0.976	0.790724	0.0508524	0	0									0.000168765	0.0557083	0	0					0.153583	0.0236031	0	0									0.0314954	0.0400425	0	0						0.790724	0.810168		0.807351
0.0087331	0.0012796	0.21625	3	0.971	0.903151	0.0340599	0	0													0.0679575	0.0217817	0	0													7.88151e-08	0.0295705	0	0						0.903151	0.930125		0.809744
0.0087495	0.0012902	0.21675	4	0.979					0.682979	0.033351	0	0									0.168198	0.0242532	0	0	0.12736	0.0295594	0	0													1.90857e-08	0.0204314	0	0		0.682979	0.697629		0.794137
0.0088187	0.0012921	0.21837	3	0.976	0.94705	0.0420008	0	0									1.30378e-05	0.0562938	0	0																	0.0288076	0.039512	0	0						0.94705	0.970338		0.724374
0.0089306	0.001309	0.22122	3	0.972					0.70512	0.0314137	0	0									0.266573	0.0176195	0	0																	4.16244e-05	0.0205797	0	0		0.70512	0.725433		0.62734
0.008936	0.0013093	0.22127	3	0.97	0.88913	0.0457722	0	0									3.39606e-08	0.042175	0	0	0.0806579	0.021805	0	0																						0.88913	0.916629		0.554797
0.0090384	0.0013328	0.2239	4	0.978					0.671094	0.0320815	0	0									0.170258	0.0246574	0	0	0.136442	0.0300562	0	0	1.66302e-08	0.0168361	0	0														0.671094	0.68619		0.463134
0.0090793	0.0013382	0.22482	4	0.969	0.880728	0.0462966	0	0									5.88612e-08	0.0572907	0	0	0.0885997	0.0222757	0	0													2.99823e-08	0.0406326	0	0						0.880728	0.908904		0.394515
0.0092609	0.0013574	0.22939	3	0.971					0.694514	0.0297553	0	0									0.276642	0.018034	0	0					3.93294e-08	0.0169835	0	0														0.694514	0.715256		0.303625
0.0093463	0.001378	0.23151	4	0.971					0.692168	0.0336155	0	0									0.27911	0.0182837	0	0					3.81282e-08	0.073216	0	0									1.42757e-08	0.0903441	0	0		0.692168	0.71284		0.232099
0.0096936	0.0014127	0.24017	2	0.996					0.830764	0.0229621	0	0													0.164754	0.0221881	0	0																		0.830764	0.834101		0.160815
0.010114	0.0014827	0.25058	3	0.993					0.768632	0.0467122	0	0	2.64155e-08	0.0539463	0	0									0.224846	0.0266184	0	0																		0.768632	0.77405		0.077405
0.0105243	0.0015422	0.26063	3	0.981									0.516363	0.0182086	0	0	0.424566	0.0449466	0	0																	0.0398689	0.0433489	0	0						0	0		0
0.0105384	0.0015535	0.26099	4	0.981									0.513147	0.0603803	0	0	0.407907	0.051711	0	0																	0.0597983	0.0447659	0	0	7.46046e-08	0.0406079	0	0		0	0		0
0.0105772	0.0015408	0.26194	2	0.981									0.517962	0.0181173	0	0	0.46255	0.0177277	0	0																										0	0		0
0.0105773	0.00155	0.26194	3	0.981									0.518765	0.0213885	0	0	0.461807	0.0243333	0	0	1.48302e-08	0.0257848	0	0																						0	0		0
0.0105799	0.0015503	0.26201	3	0.98									0.514164	0.0591448	0	0	0.466267	0.0231315	0	0																					7.29405e-07	0.0394259	0	0		0	0		0
0.0105899	0.0015518	0.26225	3	0.98									0.509895	0.0280008	0	0	0.47057	0.0211946	0	0					1.44648e-08	0.0324323	0	0																		0	0		0
0.0105965	0.0015528	0.26242	3	0.981									0.528075	0.0495809	0	0	0.452872	0.0227683	0	0									1.84276e-09	0.029187	0	0														0	0		0
0.0106338	0.0015675	0.26334	4	0.98									0.515504	0.0281486	0	0	0.459358	0.0247372	0	0	0.00505316	0.0300654	0	0	4.32472e-08	0.0377938	0	0																		0	0		0.0686964
0.0106487	0.0015698	0.26373	4	0.981									0.509054	0.050835	0	0	0.371826	0.0519255	0	0									1.62923e-08	0.030275	0	0					0.100109	0.045119	0	0						0	0		0.135943
0.0106797	0.0015743	0.26448	4	0.979									0.493868	0.0523381	0	0	0.477828	0.027668	0	0	1.16401e-05	0.0260974	0	0					0.00768952	0.0295135	0	0														0	0		0.202929
0.010847	0.0015991	0.26864	4	0.981									0.511901	0.0217309	0	0	0.330839	0.0474025	0	0	2.2071e-08	0.0263487	0	0													0.138639	0.0444079	0	0						0	0		0.302929
0.0108595	0.0016009	0.26895	4	0.982									0.514592	0.03035	0	0	0.326658	0.0544778	0	0					5.55345e-08	0.035499	0	0									0.140398	0.0475951	0	0						0	0		0.402929
0.0110368	0.0016269	0.27332	4	0.976									0.403682	0.0624944	0	0	0.500294	0.0286326	0	0	1.52267e-08	0.0264725	0	0																	0.072432	0.0404723	0	0		0	0		0.502929
0.0111139	0.0016382	0.27522	4	0.976									0.391014	0.0974689	0	0	0.50556	0.0239411	0	0					1.50962e-08	0.0432254	0	0													0.0793997	0.0525709	0	0		0	0		0.602881
0.0111334	0.0016411	0.27571	4	0.976									0.43567	0.0810915	0	0	0.50061	0.0237201	0	0					4.69397e-05	0.0417343	0	0	0.0398931	0.037546	0	0														0	0		0.652213
0.0113489	0.0016729	0.28104	4	0.975									0.358996	0.0636234	0	0	0.513707	0.0240666	0	0									1.59907e-08	0.0801271	0	0									0.102146	0.108322	0	0		0	0		0.652213
0.0121428	0.00178	0.30081	3	0.991					0.680781	0.0380287	0	0													0.309708	0.0250415	0	0													4.57676e-05	0.023861	0	0		0.680781	0.686964		0.652213
0.0126573	0.0018554	0.31355	3	0.99					0.665737	0.0366801	0	0													0.324253	0.0257006	0	0	9.51323e-06	0.0197453	0	0														0.665737	0.672462		0.583517
0.0127609	0.0018817	0.31612	4	0.99					0.663169	0.0402877	0	0													0.327237	0.0262298	0	0	7.34214e-09	0.086184	0	0									2.85515e-08	0.106332	0	0		0.663169	0.669867		0.516271
0.0128408	0.0018712	0.3181	2	1					1	0	0	0																	1.17899e-08	0	0	0														1	1		0.495957
0.0128408	0.0018712	0.3181	2	1					1	0	0	0	6.20083e-14	0	0	0																														1	1		0.395957
0.0128408	0.0018822	0.3181	3	1					1	0	0	0																	5.23293e-09	0	0	0									1.33226e-07	0	0	0		1	1		0.295957
0.0128583	0.0018737	0.31853	2	0.998					0.997517	0.0260953	0	0																													4.06113e-08	0.0243484	0	0		0.997517	0.999516		0.195957
0.0149557	0.0022048	0.37041	4	0.969					0.47803	0.0601773	0	0	0.227766	0.090606	0	0					0.263641	0.0256385	0	0																	4.40012e-08	0.0421729	0	0		0.47803	0.493323		0.0960051
0.015528	0.0022888	0.38452	4	0.963													0.547978	0.065943	0	0					0.101652	0.0338276	0	0									0.0243416	0.0565527	0	0	0.288904	0.0194504	0	0		0	0		0.0466728
0.0155452	0.0022778	0.38494	3	0.963													0.574144	0.0254915	0	0					0.0967705	0.0317928	0	0													0.291691	0.0182973	0	0		0	0		0.0466728
0.0155722	0.0022953	0.38561	4	0.963													0.56597	0.0257772	0	0					0.113178	0.0327688	0	0	6.86395e-06	0.0930577	0	0									0.283655	0.108403	0	0		0	0		0.0466728
0.0156805	0.0023113	0.3883	4	0.963													0.544349	0.0300147	0	0	1.02592e-07	0.036835	0	0	0.13276	0.0385636	0	0													0.285559	0.0186007	0	0		0	0		0.0466728
0.0158508	0.0023367	0.39257	4	0.967					0.451326	0.0624065	0	0	0.244065	0.0874982	0	0					0.271803	0.0264463	0	0					4.47664e-09	0.0330052	0	0														0.451326	0.466728		0.0466728
0.0159113	0.0023321	0.39413	3	0.983									0.530438	0.0352124	0	0									0.0478374	0.0360161	0	0									0.40478	0.0227	0	0						0	0		0
0.0159998	0.002359	0.39632	4	0.982									0.499557	0.035556	0	0					3.33242e-08	0.039473	0	0	0.0819643	0.0462743	0	0									0.400909	0.0283743	0	0						0	0		0
0.0160725	0.0023698	0.39812	4	0.982									0.485764	0.117576	0	0									0.0911046	0.0516547	0	0									0.405338	0.0247672	0	0	1.29303e-07	0.06225	0	0		0	0		0
0.0160746	0.002356	0.39817	3	0.983									0.564999	0.0262186	0	0					0.00535702	0.0308798	0	0													0.412903	0.0281056	0	0						0	0		0
0.0160774	0.0023426	0.39824	2	0.984									0.567606	0.0214225	0	0																					0.416116	0.0210818	0	0						0	0		0
0.0162036	0.0023749	0.40137	3	0.983									0.543063	0.062615	0	0																					0.440401	0.0247847	0	0	8.12934e-09	0.043801	0	0		0	0		0
0.0162346	0.0023937	0.40213	4	0.982									0.467898	0.0981808	0	0									0.110188	0.0497464	0	0	1.19474e-05	0.0445111	0	0					0.403659	0.0245677	0	0						0	0		0
0.0162553	0.0023966	0.40264	4	0.98									0.532793	0.0688227	0	0					0.0427821	0.0318286	0	0													0.404163	0.0298021	0	0	1.435e-08	0.0449661	0	0		0	0		0
0.0163186	0.0023918	0.40421	3	0.983									0.533585	0.0524762	0	0													1.27265e-08	0.0326352	0	0					0.44962	0.0245536	0	0						0	0		0.052405
0.0163958	0.0024024	0.406	3	0.961													0.633011	0.0293573	0	0	0.00431667	0.0311872	0	0																	0.323761	0.0172447	0	0		0	0		0.052405
0.0163977	0.0023885	0.40605	2	0.961													0.636453	0.0155557	0	0																					0.324919	0.0150365	0	0		0	0		0.052405
0.0163983	0.0024027	0.40606	3	0.961													0.635199	0.0539373	0	0																	3.95028e-08	0.0545895	0	0	0.326145	0.0152852	0	0		0	0		0.052405
0.0164031	0.0024177	0.40618	4	0.961													0.638263	0.0580981	0	0	0.00301638	0.0313732	0	0													7.07164e-08	0.0549108	0	0	0.320084	0.0174017	0	0		0	0		0.052405
0.0164106	0.0024045	0.40637	3	0.962													0.642097	0.0174779	0	0									2.96789e-08	0.0927644	0	0									0.319461	0.105044	0	0		0	0		0.102005
0.01644	0.0024232	0.4071	4	0.96													0.615831	0.0298035	0	0	0.0253569	0.0316509	0	0					2.99929e-09	0.0941026	0	0									0.318524	0.108072	0	0		0	0		0.102005
0.0164946	0.0024319	0.40856	4	0.978									0.51909	0.0594688	0	0					0.0656559	0.0322454	0	0					4.91905e-08	0.0338231	0	0					0.392835	0.0297049	0	0						0	0		0.102005
0.0168704	0.0024867	0.41776	4	0.962													0.545818	0.0567682	0	0									5.12404e-05	0.0950536	0	0					0.0912589	0.0559575	0	0	0.324791	0.10734	0	0		0	0		0.102005
0.0179715	0.0026497	0.44514	4	0.988					0.517761	0.0721721	0	0	0.204451	0.174112	0	0									0.266281	0.060047	0	0													2.31622e-07	0.0702875	0	0		0.517761	0.52405		0.102005
0.0181379	0.0026735	0.44915	4	0.955													0.538431	0.0715374	0	0					0.144967	0.0354855	0	0	0.231882	0.0180681	0	0					0.0399178	0.0611969	0	0						0	0		0.112059
0.018184	0.0026644	0.45028	3	0.955													0.581472	0.0275863	0	0					0.1373	0.0334253	0	0	0.235844	0.016988	0	0														0	0		0.174168
0.0182252	0.0026871	0.45143	4	0.979									0.42593	0.0707136	0	0													5.10781e-05	0.101404	0	0					0.47619	0.0263665	0	0	0.0768078	0.136577	0	0		0	0		0.174168
0.0182477	0.0026897	0.45186	4	0.955													0.560513	0.0324222	0	0	1.38605e-08	0.0397063	0	0	0.160794	0.0409825	0	0	0.233402	0.0172122	0	0														0	0		0.174168
0.0190655	0.0028109	0.47223	4	0.988					0.490044	0.0750662	0	0	0.223925	0.161057	0	0									0.274308	0.0593386	0	0	6.24971e-08	0.0526982	0	0														0.490044	0.495996		0.174168
0.0198703	0.0029114	0.49203	3	0.949													0.646663	0.0322993	0	0	0.0355318	0.0338524	0	0					0.267206	0.0165302	0	0														0	0		0.184931
0.0198788	0.00293	0.49224	4	0.949													0.638053	0.0641291	0	0	0.0438744	0.0340421	0	0					0.266837	0.0167207	0	0					3.72752e-07	0.0605947	0	0						0	0		0.184931
0.0199998	0.0029132	0.49524	2	0.951													0.676222	0.0158215	0	0									0.275222	0.0146647	0	0														0	0		0.184931
0.0200006	0.0029305	0.49526	3	0.951													0.674962	0.0593327	0	0									0.276417	0.0149486	0	0					1.2376e-07	0.0604543	0	0						0	0		0.184931
0.0215929	0.0031646	0.53482	3	0.993					0.620222	0.0717173	0	0	0.372614	0.096817	0	0																									4.47478e-09	0.0455201	0	0		0.620222	0.624594		0.184931
0.021705	0.0032	0.53759	4	0.994					0.617364	0.0727929	0	0	0.376582	0.0985577	0	0													3.97116e-09	0.111677	0	0									3.27542e-07	0.147196	0	0		0.617364	0.62109		0.122472
0.0219061	0.0032105	0.54257	3	0.967																					0.270946	0.0319832	0	0									0.45757	0.0259543	0	0	0.238216	0.0218739	0	0		0	0		0.0603631
0.0219256	0.0032325	0.54305	4	0.966																	2.89822e-08	0.0460686	0	0	0.274269	0.0437634	0	0									0.448853	0.0321931	0	0	0.243266	0.0219704	0	0		0	0		0.0603631
0.0219294	0.003233	0.54315	4	0.967																					0.281712	0.0337309	0	0	1.53301e-08	0.1101	0	0					0.455995	0.026155	0	0	0.229314	0.128579	0	0		0	0		0.0603631
0.022303	0.0032686	0.5524	3	0.993					0.599405	0.0735263	0	0	0.393171	0.0925883	0	0													4.62152e-08	0.0350993	0	0														0.599405	0.603631		0.0603631
0.0242495	0.0035538	0.6006	3	0.961																					0.307964	0.0324106	0	0	0.187797	0.0197066	0	0					0.46477	0.0272545	0	0						0	0		0
0.0242621	0.0035768	0.60091	4	0.96																	4.50548e-08	0.0484478	0	0	0.302761	0.0452721	0	0	0.193561	0.0197847	0	0					0.463693	0.033842	0	0						0	0		0
0.0290886	0.0042627	0.72039	3	0.953																	0.136255	0.0387947	0	0													0.507138	0.0369601	0	0	0.31006	0.0230416	0	0		0	0		0
0.0292672	0.0043143	0.72481	4	0.951																	0.175722	0.0401281	0	0					2.90375e-08	0.124426	0	0					0.476529	0.0372461	0	0	0.298469	0.142936	0	0		0	0		0
0.0312109	0.0045469	0.77298	2	0.963																																	0.613882	0.0217222	0	0	0.348898	0.0208778	0	0		0	0		0
0.031216	0.0045746	0.7731	3	0.963																									9.93055e-09	0.124615	0	0					0.617499	0.0237631	0	0	0.345542	0.140169	0	0		0	0		0
0.0334945	0.0049082	0.82948	3	0.942																	0.176454	0.0407607	0	0					0.25011	0.021523	0	0					0.515163	0.0396258	0	0						0	0		0
0.0359187	0.0052632	0.88949	3	0.969													0.240805	0.094953	0	0					0.42405	0.039345	0	0									0.303899	0.0808693	0	0						0	0		0
0.0359619	0.0053009	0.89055	4	0.969													0.280318	0.0956554	0	0	5.9063e-08	0.0591609	0	0	0.409576	0.0570704	0	0									0.278727	0.0868619	0	0						0	0		0
0.0366128	0.0053334	0.90667	2	0.957									0.652238	0.0384224	0	0					0.304268	0.0349495	0	0																						0	0		0
0.0366128	0.0053649	0.90667	3	0.957									0.652188	0.0518446	0	0					0.304324	0.0478968	0	0	1.76094e-07	0.0691665	0	0																		0	0		0
0.0372075	0.0054204	0.92146	2	0.952																									0.291485	0.0202657	0	0					0.660838	0.0219893	0	0						0	0		0
0.0372677	0.0054608	0.92288	3	0.951									0.585643	0.0966065	0	0					0.365078	0.0401378	0	0																	2.4016e-08	0.0645609	0	0		0	0		0
0.0372831	0.0054314	0.92334	2	0.97																					0.478992	0.0333639	0	0									0.491139	0.0335193	0	0						0	0		0
0.0372857	0.0054639	0.9234	3	0.97																	2.48512e-08	0.0598358	0	0	0.475455	0.0519633	0	0									0.494449	0.0417529	0	0						0	0		0
0.0375026	0.005528	0.9287	4	0.95									0.574506	0.101059	0	0					0.375094	0.040597	0	0					2.87127e-08	0.14619	0	0									3.86656e-09	0.193718	0	0		0	0		0
0.0375809	0.0055396	0.93065	4	0.957									0.561899	0.162153	0	0					0.277438	0.0488789	0	0	0.117171	0.0954522	0	0													1.84982e-08	0.0883108	0	0		0	0		0
0.037663	0.0055187	0.93267	3	0.949									0.567957	0.0841234	0	0					0.381307	0.0404877	0	0					2.16125e-09	0.0489802	0	0														0	0		0
0.0381961	0.0056303	0.94589	4	0.956									0.531844	0.137099	0	0					0.273675	0.0491121	0	0	0.150903	0.0916107	0	0	5.45577e-09	0.063962	0	0														0	0		0
0.0389147	0.0057019	0.96362	3	0.965													0.562132	0.0469703	0	0	0.0105775	0.0573288	0	0	0.392252	0.05508	0	0																		0	0		0
0.0389225	0.0056695	0.96381	2	0.966													0.566576	0.0402101	0	0					0.399166	0.0402527	0	0																		0	0		0
0.0458583	0.0066804	1.13567	2	0.978									0.689012	0.057665	0	0									0.289292	0.0564849	0	0																		0	0		0
0.0465547	0.006822	1.15292	3	0.976									0.596551	0.179607	0	0									0.379874	0.0876078	0	0													3.28551e-08	0.0975819	0	0		0	0		0
0.0471125	0.0069448	1.16673	4	0.976									0.565155	0.184021	0	0									0.410997	0.0884874	0	0	2.10435e-08	0.163177	0	0									4.10591e-09	0.226373	0	0		0	0		0
0.0474544	0.0069538	1.1752	3	0.975									0.549047	0.152357	0	0									0.426432	0.0847741	0	0	2.12197e-06	0.0710176	0	0														0	0		0
0.0503972	0.0073842	1.24793	3	0.943													0.582424	0.10125	0	0	0.282739	0.0483103	0	0													0.077382	0.0954016	0	0						0	0		0
0.0505934	0.0073694	1.25279	2	0.942													0.653164	0.0513831	0	0	0.288341	0.0477658	0	0																						0	0		0
0.0528949	0.0077506	1.30985	3	0.934																	0.314755	0.0577076	0	0	0.35524	0.0677496	0	0													0.2644	0.0339373	0	0		0	0		0
0.0529022	0.0077978	1.31003	4	0.934																	0.318194	0.0580724	0	0	0.346889	0.0695148	0	0	1.07282e-08	0.170831	0	0									0.268781	0.19942	0	0		0	0		0
0.0529351	0.0077112	1.31091	2	0.982									0.982206	0.0560541	0	0													2.1705e-08	0.0508387	0	0														0	0		0
0.0529458	0.0077128	1.31118	2	0.981									0.980618	0.0714732	0	0																									5.09516e-08	0.0676023	0	0		0	0		0
0.0560204	0.0082085	1.38724	3	0.927																	0.325168	0.0592981	0	0	0.394485	0.0685531	0	0	0.20703	0.0299186	0	0														0	0		0
0.059566	0.0087284	1.4751	3	0.974									0.889738	0.0880325	0	0													0.00013211	0.182736	0	0									0.0844906	0.242966	0	0		0	0		0
0.0602625	0.0087781	1.49227	2	0.937																	0.386792	0.0488412	0	0													0.55008	0.0528404	0	0						0	0		0
0.0606115	0.0088286	1.50086	2	0.962													0.804301	0.102657	0	0																	0.15721	0.103244	0	0						0	0		0
0.061502	0.0089585	1.52294	2	0.911																	0.573975	0.0320039	0	0																	0.337358	0.0332785	0	0		0	0		0
0.0615065	0.0090121	1.52305	3	0.911																	0.577018	0.035934	0	0					5.38764e-08	0.17953	0	0									0.333834	0.20606	0	0		0	0		0
0.062204	0.0090613	1.54043	2	0.956																					0.671807	0.0377881	0	0													0.284016	0.0364883	0	0		0	0		0
0.0622207	0.0091174	1.54084	3	0.956																					0.679874	0.0432646	0	0	9.15579e-08	0.184116	0	0									0.276433	0.214603	0	0		0	0		0
0.0659858	0.0096122	1.63407	2	0.948																					0.726414	0.0348222	0	0	0.221915	0.0322422	0	0														0	0		0
0.0669991	0.0097591	1.65905	2	0.898																	0.626465	0.0303504	0	0					0.271327	0.0302618	0	0														0	0		0
0.0718937	0.0104723	1.78029	2	0.934																	0.362398	0.0667013	0	0	0.571646	0.0718285	0	0																		0	0		0
0.177867	0.0259087	4.40447	2	0.917																									5.01066e-08	0.271918	0	0									0.916706	0.283575	0	0		0	0
[truncated: 7 more columns]
