# Supplementary material for: In situ analysis of vascular structures in fractured Tyrannosaurus rex rib
Source: Sci Rep. 2025 Jul 4;15:20327. doi: 10.1038/s41598-025-06981-z (PMC12227628; doi:10.1038/s41598-025-06981-z)
Supplement: Supplementary file 3 — Supplementary Information 3. [file 41598_2025_6981_MOESM3_ESM.xlsx]

## Sheet: Sheet1
					XANES_Fe_K-edge_Lepidocrocite.txt				XANES_Fe_K-edge_Goethite_.txt				XANES_Fe_K-edge_Illite.txt				XANES_Fe_K-edge_Magnetite.txt				XANES_Fe_K-edge_Siderite.txt				XANES_Fe_K-edge_Biotite.txt				XANES_Fe_K-edge_Ferrihydrite.txt				XANES_Fe_K-edge_Akaganeite.txt				XANES_Fe_K-edge_Pyrite.txt				XANES_Fe_K-edge_Hematite.txt
rfactor	chinu	chisqr	nvarys	scaleby	weight	error	e0	error	weight	error	e0	error	weight	error	e0	error	weight	error	e0	error	weight	error	e0	error	weight	error	e0	error	weight	error	e0	error	weight	error	e0	error	weight	error	e0	error	weight	error	e0	error		Goethite	Mag	Pyrite
0.0014405	0.0002198	0.03736	4	0.977					0.364346	0.0198634	0	0					0.242781	0.0196515	0	0																	0.351115	0.0169296	0	0	0.0182637	0.0107751	0	0		0.372923	0.248497	0.359381
0.0014605	0.0002228	0.03788	4	0.978					0.379294	0.0232924	0	0	0.0133894	0.0187578	0	0	0.229171	0.0177921	0	0																	0.355921	0.0168826	0	0						0.387826	0.234326	0.363927
0.0014644	0.0002234	0.03799	4	0.978					0.391257	0.0180849	0	0					0.22991	0.019952	0	0									0.00190808	0.00869591	0	0					0.354658	0.0171568	0	0						0.400058	0.235082	0.362636
0.0014648	0.0002222	0.038	3	0.978					0.394747	0.0085822	0	0					0.227901	0.0176776	0	0																	0.355325	0.0168378	0	0						0.403627	0.233028	0.363318	just 3
0.001465	0.0002235	0.038	4	0.978	2.98396e-08	0.062286	0	0	0.39461	0.0306905	0	0					0.225908	0.0427193	0	0																	0.357484	0.017801	0	0						0.403487	0.23099	0.365526
0.0014656	0.0002236	0.03802	4	0.978					0.394071	0.0368718	0	0					0.223548	0.0351114	0	0													1.2708e-08	0.0594672	0	0	0.360383	0.0180058	0	0						0.402936	0.228577	0.36849
0.0014678	0.000224	0.03807	4	0.978					0.396684	0.0108767	0	0					0.235415	0.019817	0	0					2.75082e-08	0.0102439	0	0									0.345827	0.0176526	0	0						0.405607	0.24071	0.353606
0.0015198	0.0002319	0.03942	4	0.977					0.383783	0.00947274	0	0					0.271979	0.0185731	0	0	3.21081e-09	0.00930994	0	0													0.321366	0.0173425	0	0						0.392818	0.278382	0.328932
0.0016819	0.0002566	0.04363	4	0.971	0.397107	0.0385112	0	0	0.108085	0.0417711	0	0																									0.402989	0.0155569	0	0	0.0625469	0.0144825	0	0		0.39616	0.241199	0.358227	Avg
0.0017451	0.0002663	0.04527	4	0.967	0.473473	0.0300625	0	0									0.0174931	0.0322594	0	0																	0.376771	0.0188515	0	0	0.0988837	0.00803536	0	0		0.00396496	0.00574928	0.00446686
0.0017481	0.0002652	0.04534	3	0.967	0.48692	0.0169603	0	0																													0.383674	0.0138746	0	0	0.096272	0.00641865	0	0
0.0017481	0.0002667	0.04534	4	0.967	0.487493	0.0242068	0	0					1.18742e-07	0.0299046	0	0																					0.383151	0.0144563	0	0	0.0962223	0.0169247	0	0
0.0017481	0.0002667	0.04534	4	0.967	0.486613	0.107193	0	0																									4.66653e-07	0.103739	0	0	0.383924	0.0162851	0	0	0.0963276	0.00868102	0	0
0.0017581	0.0002683	0.0456	4	0.967	0.503612	0.020772	0	0																	4.09053e-08	0.0112872	0	0									0.37055	0.0141579	0	0	0.092758	0.0067059	0	0
0.0017725	0.0002704	0.04598	4	0.967	0.461208	0.0185088	0	0																					5.39985e-08	0.0328149	0	0					0.404647	0.0142995	0	0	0.100874	0.0386542	0	0
0.0017932	0.0002736	0.04651	4	0.976	0.305906	0.0300576	0	0	0.191181	0.0354779	0	0	0.0572575	0.0217341	0	0																					0.421311	0.015251	0	0
0.0017965	0.0002741	0.0466	4	0.972	0.355397	0.0405517	0	0	0.176257	0.0411839	0	0																	0.0311659	0.0121219	0	0					0.409382	0.0163473	0	0
0.0018363	0.0002802	0.04763	4	0.967													0.108879	0.0286786	0	0													0.389935	0.0258644	0	0	0.376597	0.0193464	0	0	0.0918983	0.00869934	0	0
0.001861	0.000284	0.04827	4	0.966	0.432258	0.0184615	0	0													3.41503e-08	0.0106613	0	0													0.420738	0.0149441	0	0	0.113065	0.00684114	0	0
0.0018662	0.0002847	0.04841	4	0.977	0.279852	0.0317077	0	0	0.270197	0.0192631	0	0													0.00154192	0.0112415	0	0									0.425189	0.0157559	0	0
0.0018664	0.0002831	0.04841	3	0.977	0.281554	0.0290936	0	0	0.270436	0.019129	0	0																									0.4248	0.0154551	0	0
0.0018666	0.0002848	0.04842	4	0.977	0.284817	0.128256	0	0	0.268991	0.0359581	0	0																					4.19468e-08	0.148984	0	0	0.422936	0.0166339	0	0
0.0018835	0.0002874	0.04886	4	0.977	0.303164	0.0302962	0	0	0.267062	0.0192772	0	0									2.79312e-08	0.0104158	0	0													0.406531	0.0159026	0	0
0.0019379	0.0002957	0.05027	4	0.967	0.471832	0.026088	0	0					0.0603845	0.0282142	0	0													0.0510401	0.0135559	0	0					0.38388	0.0153668	0	0
0.0019796	0.000302	0.05135	4	0.965	0.409572	0.111239	0	0																					0.0727532	0.00753653	0	0	0.100831	0.106088	0	0	0.381862	0.017363	0	0
0.0019811	0.0003023	0.05139	4	0.971					0.0560822	0.0581913	0	0																					0.417258	0.0519212	0	0	0.438786	0.0153357	0	0	0.0587585	0.0168089	0	0
0.0019901	0.0003019	0.05162	3	0.964	0.514016	0.0172689	0	0																					0.0773092	0.00581397	0	0					0.373019	0.0146558	0	0
0.0019901	0.0003037	0.05162	4	0.964	0.514997	0.0302228	0	0									8.11304e-09	0.033863	0	0									0.0769803	0.00716051	0	0					0.372396	0.020206	0	0
0.001992	0.0003022	0.05167	3	0.969																													0.46436	0.0175214	0	0	0.431506	0.0133438	0	0	0.0732743	0.00746076	0	0
0.0019921	0.0003039	0.05167	4	0.969									1.41147e-07	0.0327939	0	0																	0.465676	0.0256902	0	0	0.430385	0.0137029	0	0	0.0730828	0.0177168	0	0
0.0019942	0.0003043	0.05173	4	0.969																					1.39863e-08	0.0117697	0	0					0.47206	0.0209621	0	0	0.426083	0.0134292	0	0	0.0710645	0.0076199	0	0
0.0019973	0.0003047	0.05181	4	0.964	0.527528	0.0217931	0	0																	3.18515e-08	0.0119492	0	0	0.0748107	0.00602676	0	0					0.362149	0.0149847	0	0
0.0020148	0.0003074	0.05226	4	0.969																									2.34306e-06	0.0353955	0	0	0.440006	0.0193209	0	0	0.44921	0.013736	0	0	0.0796316	0.0423096	0	0
0.0020347	0.0003105	0.05278	4	0.966													0.0872114	0.0297661	0	0									0.0692859	0.00755369	0	0	0.430879	0.0253363	0	0	0.378199	0.0204354	0	0
0.0020658	0.0003152	0.05358	4	0.976					0.16204	0.0438397	0	0	0.0510889	0.02344	0	0																	0.30931	0.0376559	0	0	0.45339	0.0149045	0	0
0.0020756	0.0003167	0.05384	4	0.973					0.133311	0.0592369	0	0																	0.0283674	0.0143147	0	0	0.367409	0.0556266	0	0	0.443418	0.0161226	0	0
0.0020762	0.0003168	0.05385	4	0.968																	3.16246e-09	0.0111451	0	0									0.423632	0.0186776	0	0	0.452199	0.0146462	0	0	0.0925462	0.00780107	0	0
0.0020978	0.0003201	0.05441	4	0.972	0.377917	0.114642	0	0					0.15213	0.0171854	0	0																	0.0436113	0.116229	0	0	0.398563	0.017645	0	0
0.0020995	0.0003185	0.05446	3	0.972	0.420053	0.0230071	0	0					0.156571	0.0124289	0	0																					0.395513	0.0156222	0	0
0.0021001	0.0003204	0.05447	4	0.972	0.415028	0.0383161	0	0					0.159054	0.0152042	0	0	2.76626e-07	0.0345461	0	0																	0.398091	0.0202706	0	0
0.0021152	0.0003227	0.05487	4	0.963	0.461111	0.0190708	0	0													3.82338e-08	0.0112931	0	0					0.0929151	0.00615186	0	0					0.40937	0.0157105	0	0
0.002117	0.000323	0.05491	4	0.977					0.238948	0.0267173	0	0													0.00867683	0.0119204	0	0					0.27209	0.0390567	0	0	0.457134	0.0151999	0	0
0.0021191	0.0003233	0.05497	4	0.969									0.0376183	0.0309731	0	0													0.0421088	0.0139986	0	0	0.460779	0.0273128	0	0	0.428473	0.0142198	0	0
0.0021236	0.0003221	0.05508	3	0.977					0.238356	0.0266681	0	0																					0.282944	0.0360488	0	0	0.455598	0.0150322	0	0
0.0021374	0.0003242	0.05544	3	0.967																									0.0571944	0.00646544	0	0	0.4867	0.017068	0	0	0.423528	0.0136435	0	0
0.002139	0.0003264	0.05548	4	0.968																					3.29715e-08	0.0121366	0	0	0.0557056	0.00657332	0	0	0.492625	0.0211098	0	0	0.419202	0.0137459	0	0
0.0021619	0.0003299	0.05608	4	0.977					0.247787	0.0270185	0	0									5.36912e-09	0.0111502	0	0									0.293376	0.0376734	0	0	0.435892	0.015722	0	0
0.0021778	0.0003323	0.05649	4	0.973									0.137597	0.0167557	0	0	0.0612977	0.0298419	0	0													0.370386	0.0335565	0	0	0.403256	0.0206335	0	0
0.0021865	0.0003336	0.05671	4	0.972	0.371505	0.0246591	0	0					0.189546	0.0150509	0	0									4.08054e-09	0.0143372	0	0									0.411439	0.0160106	0	0
0.0022248	0.0003395	0.05771	4	0.966																	1.86833e-08	0.0114709	0	0					0.071482	0.006717	0	0	0.44354	0.0184743	0	0	0.451177	0.0148927	0	0
0.0022318	0.0003385	0.05789	3	0.973									0.120286	0.0146178	0	0																	0.418923	0.0240495	0	0	0.433803	0.0144372	0	0
0.0022428	0.0003422	0.05817	4	0.973	0.367178	0.0240392	0	0					0.198476	0.0136556	0	0					1.11598e-08	0.0120441	0	0													0.406955	0.0171313	0	0
0.0023162	0.0003534	0.06008	4	0.973									0.156038	0.0172346	0	0									1.09551e-08	0.0143815	0	0					0.360793	0.0250774	0	0	0.456559	0.0147842	0	0
0.0023802	0.0003632	0.06174	4	0.974									0.16879	0.0159812	0	0					3.41105e-09	0.0123353	0	0									0.360721	0.0249603	0	0	0.444268	0.0164039	0	0
0.0027213	0.0004128	0.07059	3	0.98					0.401326	0.0147625	0	0													0.0403807	0.012455	0	0									0.538267	0.0110419	0	0
0.0027295	0.0004165	0.0708	4	0.98					0.390903	0.0330144	0	0	2.47474e-08	0.0331685	0	0									0.0451993	0.0162629	0	0									0.543586	0.0128619	0	0
0.0027628	0.0004216	0.07166	4	0.979					0.382546	0.0251271	0	0													0.0601894	0.0125882	0	0									0.536589	0.012738	0	0	3.03812e-08	0.0133525	0	0
0.002821	0.0004304	0.07317	4	0.979					0.390036	0.0151757	0	0									4.15373e-08	0.0170876	0	0	0.0686778	0.0176212	0	0									0.520614	0.0138103	0	0
0.0028694	0.0004378	0.07443	4	0.981					0.443876	0.0237787	0	0													0.0250977	0.0128378	0	0	4.38322e-08	0.0108241	0	0					0.512032	0.0127221	0	0
0.0028886	0.0004356	0.07493	2	0.981					0.433387	0.01126	0	0																									0.547535	0.0109563	0	0
0.0028887	0.0004382	0.07493	3	0.981					0.432499	0.0126853	0	0									2.20077e-08	0.0124439	0	0													0.548461	0.0135021	0	0
0.0028907	0.0004385	0.07498	3	0.981					0.437416	0.031865	0	0	1.84304e-08	0.0261812	0	0																					0.543661	0.0114652	0	0
0.0028912	0.0004411	0.07499	4	0.981					0.427966	0.033268	0	0	0.00176622	0.0297002	0	0					4.0494e-08	0.0141214	0	0													0.551024	0.0156604	0	0
0.0028952	0.0004417	0.0751	4	0.981					0.430241	0.0238412	0	0									0.00137092	0.0126936	0	0													0.54904	0.0156169	0	0	8.45789e-09	0.0138847	0	0
0.0029902	0.0004563	0.07756	4	0.979					0.425323	0.0219117	0	0									0.0171667	0.0127762	0	0					2.89246e-08	0.0111086	0	0					0.536625	0.0153949	0	0
0.0029969	0.0004546	0.07773	3	0.981					0.461715	0.0240879	0	0																									0.519733	0.0128588	0	0	9.00144e-10	0.013865	0	0
0.0030742	0.0004663	0.07974	3	0.983					0.470565	0.0217978	0	0																	2.39104e-08	0.0111616	0	0					0.512599	0.0128288	0	0
0.003113	0.0004722	0.08075	3	0.971																					0.0054305	0.0144063	0	0					0.576829	0.0230816	0	0	0.389042	0.0159065	0	0
0.0031135	0.0004751	0.08076	4	0.971	1.60183e-07	0.115954	0	0																	0.00715191	0.0145047	0	0					0.573247	0.102979	0	0	0.390878	0.0217056	0	0
0.0031156	0.0004699	0.08081	2	0.971																													0.583155	0.0158075	0	0	0.388186	0.0157042	0	0
0.0031156	0.0004726	0.08082	3	0.971													1.53993e-08	0.0307599	0	0													0.583108	0.0201864	0	0	0.388183	0.0243904	0	0
0.0031158	0.0004726	0.08082	3	0.971	1.46422e-07	0.115218	0	0																									0.581615	0.102403	0	0	0.389715	0.0213584	0	0
0.003119	0.0004759	0.0809	4	0.971													1.81169e-08	0.0313409	0	0					0.012945	0.0146844	0	0					0.564372	0.0251464	0	0	0.393911	0.0251081	0	0
0.0031799	0.0004823	0.08248	3	0.971																	5.467e-08	0.0134673	0	0									0.553458	0.0185577	0	0	0.417725	0.0167541	0	0
0.0031975	0.0004879	0.08294	4	0.979					0.391684	0.0264264	0	0																	1.53186e-05	0.0431962	0	0					0.556974	0.0133388	0	0	0.0298507	0.0543426	0	0
0.0033519	0.0005114	0.08694	4	0.97	0.26393	0.212429	0	0									2.60853e-08	0.0567143	0	0													0.355367	0.168815	0	0	0.351116	0.0254332	0	0
0.0033987	0.0005186	0.08816	4	0.97	0.300218	0.120945	0	0													2.44903e-08	0.0139935	0	0									0.322635	0.107304	0	0	0.347436	0.0228144	0	0
0.0034579	0.0005276	0.08969	4	0.97													0.084466	0.0325615	0	0	9.94418e-09	0.0141114	0	0									0.541997	0.0231562	0	0	0.34376	0.0261263	0	0
0.0036008	0.0005494	0.0934	4	0.968									0.20843	0.0365024	0	0	0.334593	0.0317068	0	0																	0.361871	0.0274148	0	0	0.062698	0.0245878	0	0
0.0037076	0.0005657	0.09617	4	0.97																	3.13833e-09	0.0195804	0	0	0.081915	0.0211692	0	0					0.454213	0.025421	0	0	0.434156	0.0200049	0	0
0.0037304	0.0005692	0.09676	4	0.97									0.279572	0.0311649	0	0	0.303294	0.0322869	0	0									0.0113149	0.0186078	0	0					0.375899	0.0280103	0	0
0.0037385	0.0005671	0.09697	3	0.971									0.297289	0.0110414	0	0	0.29324	0.0276804	0	0																	0.380705	0.0268225	0	0
0.0037601	0.0005737	0.09753	4	0.971									0.288212	0.0181686	0	0	0.314474	0.0329487	0	0					4.59145e-08	0.0212481	0	0									0.368302	0.0289769	0	0
0.0037625	0.0005741	0.09759	4	0.971									0.298576	0.0130536	0	0	0.319816	0.0286688	0	0	3.78032e-08	0.0159311	0	0													0.352726	0.0272356	0	0
0.0038216	0.0005831	0.09913	4	0.979					0.286238	0.0367466	0	0	0.162602	0.0418532	0	0																					0.530478	0.0146592	0	0	2.28221e-07	0.021767	0	0
0.004026	0.0006107	0.10443	3	0.969	0.622882	0.0295562	0	0																	0.0157997	0.0163956	0	0									0.330259	0.0208373	0	0
0.0040479	0.0006104	0.105	2	0.969	0.643604	0.0202727	0	0																													0.325381	0.0202088	0	0
0.0040627	0.0006199	0.10538	4	0.969	0.627509	0.0315833	0	0									2.66406e-08	0.0394027	0	0	2.54522e-08	0.0152951	0	0													0.341341	0.0283299	0	0
0.0040662	0.0006168	0.10547	3	0.969	0.625764	0.0290192	0	0									2.68896e-08	0.0393011	0	0																	0.343229	0.0278575	0	0
0.0041606	0.0006348	0.10792	4	0.969	0.553268	0.036072	0	0									3.24735e-08	0.0399273	0	0					0.0484889	0.0167398	0	0									0.366922	0.0289323	0	0
0.0041873	0.0006352	0.10861	3	0.969	0.594386	0.0240027	0	0													4.78574e-09	0.0154814	0	0													0.374537	0.0211163	0	0
0.0042914	0.000651	0.11131	3	0.959													0.436582	0.0285155	0	0																	0.325807	0.0290382	0	0	0.196728	0.00796838	0	0
0.0042916	0.0006548	0.11132	4	0.959													0.438986	0.0357572	0	0					5.70405e-08	0.0181068	0	0									0.323329	0.0309242	0	0	0.196786	0.010429	0	0
0.0043069	0.0006571	0.11171	4	0.959													0.4183	0.0297689	0	0									8.05926e-09	0.049183	0	0					0.347379	0.0294787	0	0	0.193716	0.0554859	0	0
0.0043235	0.0006597	0.11215	4	0.98					0.287573	0.0391248	0	0	0.182643	0.0416642	0	0													8.44512e-09	0.0172242	0	0					0.509715	0.0152755	0	0
0.0043459	0.0006631	0.11273	4	0.959													0.394894	0.0306816	0	0	8.6668e-10	0.0165108	0	0													0.365153	0.0294365	0	0	0.199419	0.0091134	0	0
0.0048302	0.000737	0.12529	4	0.968	0.455723	0.0326538	0	0													2.8977e-08	0.0223369	0	0	0.0998367	0.0241253	0	0									0.412712	0.0256451	0	0
0.0050852	0.0007714	0.1319	3	0.971					0.330772	0.037088	0	0					0.588873	0.0194431	0	0																					0.0510544	0.0199674	0	0
0.0050865	0.0007761	0.13194	4	0.97					0.323349	0.0438655	0	0	1.28934e-08	0.0497795	0	0	0.592685	0.0202387	0	0																					0.0542808	0.0285155	0	0
0.0050874	0.0007762	0.13196	4	0.97	2.53246e-08	0.174265	0	0	0.321224	0.128215	0	0					0.592702	0.0817137	0	0																					0.0563235	0.0316983	0	0
0.0050878	0.0007763	0.13197	4	0.97					0.320408	0.145406	0	0					0.592897	0.056805	0	0													3.0772e-08	0.165683	0	0					0.0568822	0.0319288	0	0
0.0050986	0.000778	0.13225	4	0.97					0.309697	0.0375551	0	0					0.601864	0.0256406	0	0	1.9664e-08	0.0179543	0	0																	0.0583391	0.0212859	0	0
0.0051097	0.0007796	0.13254	4	0.969					0.304991	0.0383551	0	0					0.595841	0.0195505	0	0									1.73822e-08	0.0545418	0	0									0.0685602	0.0684897	0	0
0.0051274	0.0007823	0.133	4	0.97					0.323528	0.0375937	0	0					0.581982	0.0220364	0	0					1.12611e-08	0.0187607	0	0													0.0645554	0.0205764	0	0
0.0051454	0.0007805	0.13346	3	0.971					0.35395	0.0336315	0	0					0.582804	0.0193008	0	0									0.0337883	0.0159948	0	0
0.0051468	0.0007853	0.1335	4	0.97	6.0226e-09	0.181501	0	0	0.347033	0.127909	0	0					0.585767	0.0850881	0	0									0.0372551	0.0262902	0	0
0.0051482	0.0007855	0.13354	4	0.97					0.343743	0.0437855	0	0	4.69913e-08	0.0462167	0	0	0.588553	0.0197053	0	0									0.037648	0.0210831	0	0
0.0051508	0.0007859	0.1336	4	0.97					0.339735	0.156518	0	0					0.589946	0.062051	0	0									0.0399786	0.0282518	0	0	1.50929e-08	0.184097	0	0
0.005152	0.0007861	0.13364	4	0.97					0.341324	0.0337746	0	0					0.591678	0.0247347	0	0	7.16824e-09	0.0176514	0	0					0.0370904	0.0166652	0	0
0.0051995	0.0007933	0.13487	4	0.969					0.342557	0.0346699	0	0					0.578253	0.0214963	0	0					4.96213e-08	0.0186528	0	0	0.048363	0.0162917	0	0
0.0052797	0.0007962	0.13695	2	0.975					0.416476	0.0161285	0	0					0.558218	0.0155511	0	0
0.0052797	0.0008009	0.13695	3	0.975	5.06949e-08	0.111851	0	0	0.417086	0.0547277	0	0					0.557565	0.0623807	0	0
0.0052799	0.0008009	0.13695	3	0.975					0.415144	0.0650178	0	0					0.559409	0.0462205	0	0													1.17364e-08	0.105575	0	0
0.00528	0.0008009	0.13696	3	0.975					0.418119	0.0439785	0	0	2.84208e-08	0.0355181	0	0	0.556633	0.0163298	0	0
0.0052801	0.0008009	0.13696	3	0.975					0.41449	0.0175711	0	0					0.560179	0.0195501	0	0	9.39894e-09	0.0171618	0	0
0.0052876	0.0008021	0.13715	3	0.975					0.424454	0.0198375	0	0					0.550931	0.0172789	0	0					4.33631e-09	0.0185645	0	0
0.0052911	0.0008073	0.13724	4	0.974					0.396412	0.0468023	0	0	0.0124547	0.0410674	0	0	0.565442	0.023191	0	0	2.10206e-08	0.0198428	0	0
0.0052968	0.0008082	0.13739	4	0.974	3.49111e-08	0.128184	0	0	0.391354	0.0935597	0	0	0.0208713	0.0407031	0	0	0.56206	0.0685434	0	0
0.0053148	0.0008109	0.13786	4	0.974					0.377007	0.0993583	0	0	0.0316801	0.0394011	0	0	0.565379	0.0488549	0	0													5.41063e-08	0.117122	0	0
0.0054413	0.0008302	0.14114	4	0.954													0.435593	0.0404556	0	0					0.0259351	0.0197975	0	0	0.15924	0.0101075	0	0					0.332882	0.0349091	0	0
0.0054963	0.0008337	0.14257	3	0.953													0.467869	0.032155	0	0									0.167372	0.0079935	0	0					0.317617	0.0329755	0	0
0.0055366	0.0008448	0.14361	4	0.974	0.094804	0.277056	0	0	0.372367	0.0679262	0	0					0.506732	0.070069	0	0													4.39282e-06	0.261511	0	0
0.0055456	0.0008462	0.14385	4	0.953													0.428206	0.0347603	0	0	2.54039e-08	0.0183714	0	0					0.167094	0.00898781	0	0					0.357871	0.0333479	0	0
0.0058255	0.0008889	0.15111	4	0.971					0.413067	0.0208834	0	0					0.50686	0.0205985	0	0	0.050695	0.022703	0	0	2.21919e-07	0.0245409	0	0
0.005831	0.0008897	0.15125	4	0.974					0.305171	0.0554085	0	0	0.125213	0.0563841	0	0	0.543283	0.024545	0	0					4.91189e-08	0.029449	0	0
0.0058416	0.0008913	0.15152	4	0.973					0.325674	0.0687158	0	0					0.493306	0.0498344	0	0	4.68472e-05	0.0181242	0	0									0.154342	0.111501	0	0
0.0058455	0.0008867	0.15163	3	0.961	0.37034	0.0540456	0	0									0.452905	0.0434169	0	0																					0.137333	0.0142369	0	0
0.0058456	0.0008919	0.15163	4	0.961	0.368133	0.291086	0	0									0.454648	0.0655545	0	0													5.34689e-07	0.244031	0	0					0.137767	0.0156708	0	0
0.005846	0.000892	0.15164	4	0.961	0.367723	0.0647069	0	0					4.90909e-09	0.0540277	0	0	0.456011	0.044693	0	0																					0.136829	0.0307032	0	0
0.0058603	0.0008942	0.15201	4	0.96	0.352456	0.056937	0	0									0.461623	0.0444216	0	0									1.69625e-08	0.0595709	0	0									0.14614	0.0716521	0	0
0.0058668	0.0008952	0.15218	4	0.96	0.376098	0.0555732	0	0									0.44097	0.0437977	0	0					4.02957e-08	0.0204047	0	0													0.143181	0.0150322	0	0
0.0058706	0.0008957	0.15227	4	0.96	0.378412	0.054343	0	0									0.438623	0.0458502	0	0	3.53353e-08	0.0191149	0	0																	0.143329	0.015091	0	0
0.0058846	0.0008979	0.15264	4	0.973	0.202594	0.118601	0	0	0.325641	0.0581088	0	0					0.445032	0.0666726	0	0	7.61396e-05	0.0181967	0	0
0.0059293	0.0008994	0.1538	3	0.961													0.526222	0.034127	0	0													0.302262	0.0456325	0	0					0.132582	0.0151299	0	0
0.0059388	0.0009062	0.15405	4	0.962									2.41518e-08	0.0558953	0	0	0.508527	0.0346223	0	0													0.324327	0.0561233	0	0					0.128647	0.0309506	0	0
0.0059395	0.0009063	0.15406	4	0.961													0.535563	0.0348731	0	0									7.4893e-06	0.0606203	0	0	0.284364	0.0485736	0	0					0.140712	0.0737441	0	0
0.0059916	0.0009142	0.15541	4	0.962													0.482074	0.0376037	0	0	2.29341e-08	0.0193035	0	0									0.354642	0.0460079	0	0					0.125147	0.0160706	0	0
0.0060197	0.0009185	0.15614	4	0.962													0.477042	0.0349988	0	0					2.073e-08	0.0206926	0	0					0.356299	0.0472468	0	0					0.128421	0.0159095	0	0
0.0060855	0.0009285	0.15785	4	0.958	0.343076	0.294248	0	0									0.436851	0.0668994	0	0									0.108375	0.0130219	0	0	0.0692427	0.243907	0	0
0.0060884	0.0009235	0.15793	3	0.957	0.425293	0.0519111	0	0									0.42232	0.0429599	0	0									0.109732	0.0120798	0	0
0.0060899	0.0009292	0.15797	4	0.958	0.435837	0.0669819	0	0					2.96763e-08	0.0498257	0	0	0.413348	0.045479	0	0									0.108317	0.0235407	0	0
0.0060997	0.0009307	0.15822	4	0.957	0.401686	0.0522978	0	0									0.438491	0.0449075	0	0	1.76037e-08	0.0192621	0	0					0.116484	0.0126432	0	0
0.0061116	0.0009325	0.15853	4	0.956	0.392434	0.0542427	0	0									0.444533	0.0432225	0	0					4.00163e-08	0.0205666	0	0	0.119423	0.0125968	0	0
0.0061342	0.0009305	0.15911	3	0.958													0.504279	0.0336664	0	0									0.104711	0.0126503	0	0	0.349139	0.0431914	0	0
0.0061378	0.0009365	0.15921	4	0.958									8.0504e-08	0.0521111	0	0	0.493624	0.0348481	0	0									0.102344	0.0237201	0	0	0.36247	0.0580688	0	0
0.0061588	0.0009397	0.15975	4	0.959													0.477388	0.036562	0	0	2.72895e-08	0.0193337	0	0					0.101318	0.0132314	0	0	0.380043	0.0435117	0	0
0.0061588	0.0009397	0.15975	4	0.959													0.4817	0.034154	0	0					1.31302e-08	0.0207024	0	0	0.104829	0.0130845	0	0	0.372228	0.0452596	0	0
0.0061921	0.0009338	0.16062	2	0.974									0.3316	0.0135453	0	0																					0.642524	0.0133754	0	0
0.0061923	0.0009393	0.16062	3	0.974									0.332525	0.0223728	0	0									5.95167e-08	0.0229736	0	0									0.641633	0.0145277	0	0
0.0061927	0.0009449	0.16063	4	0.973	0.282226	0.121701	0	0	0.296636	0.0601449	0	0					0.393957	0.0678896	0	0					3.20587e-08	0.0201839	0	0
0.0062015	0.0009407	0.16086	3	0.974									0.324698	0.0329688	0	0													2.90772e-08	0.0205467	0	0					0.649095	0.015414	0	0
0.0062054	0.0009413	0.16096	3	0.974									0.323405	0.0394763	0	0																					0.650609	0.0156203	0	0	2.28396e-08	0.0276552	0	0
0.0062146	0.0009427	0.1612	3	0.975									0.342279	0.0166106	0	0					2.10563e-08	0.0198319	0	0													0.63234	0.018101	0	0
0.0062192	0.0009489	0.16132	4	0.974									0.320005	0.0761861	0	0									0.0125238	0.0335107	0	0									0.641292	0.0156862	0	0	3.68359e-08	0.0402969	0	0
0.0062413	0.0009523	0.16189	4	0.975									0.347415	0.0376058	0	0					5.40814e-08	0.0205908	0	0					1.79646e-09	0.0213557	0	0					0.627087	0.0187941	0	0
0.0062461	0.000953	0.16201	4	0.974									0.33205	0.0634458	0	0									0.0136079	0.0321659	0	0	7.573e-09	0.0287464	0	0					0.628253	0.0155212	0	0
0.0062606	0.0009552	0.16239	4	0.973									0.31975	0.0438134	0	0					1.19624e-07	0.0204809	0	0													0.644069	0.0190186	0	0	0.00957219	0.0285812	0	0
0.0064173	0.0009792	0.16646	4	0.973					0.273681	0.0721474	0	0					0.425427	0.0512348	0	0					1.66441e-08	0.0206052	0	0					0.273883	0.117271	0	0
0.006429	0.0009809	0.16676	4	0.972									0.300926	0.0427519	0	0													2.67609e-05	0.061355	0	0					0.643264	0.0159476	0	0	0.0282127	0.0825559	0	0
0.0065103	0.0009933	0.16887	4	0.973									0.301513	0.0230871	0	0					2.96417e-06	0.0258748	0	0	0.055755	0.0300276	0	0									0.615756	0.0187452	0	0
0.0070203	0.0010649	0.1821	3	0.968	0.363304	0.0694772	0	0					0.19192	0.027455	0	0	0.412612	0.0486851	0	0
0.0070203	0.0010712	0.1821	4	0.968	0.356929	0.322249	0	0					0.191617	0.0313305	0	0	0.413677	0.0717334	0	0													0.00561775	0.277256	0	0
0.0070491	0.0010756	0.18284	4	0.968	0.357811	0.0703441	0	0					0.206276	0.0302419	0	0	0.40411	0.0527682	0	0	4.6663e-08	0.0217682	0	0
0.0070709	0.0010726	0.18341	3	0.968									0.180967	0.0298385	0	0	0.481651	0.0371657	0	0													0.305447	0.059992	0	0
0.0070806	0.0010804	0.18366	4	0.968	0.353897	0.071409	0	0					0.212732	0.0359119	0	0	0.401138	0.0527191	0	0					6.85458e-09	0.0277014	0	0
0.0071331	0.0010884	0.18502	4	0.968									0.182204	0.0331086	0	0	0.445895	0.0423549	0	0	6.15313e-09	0.0220212	0	0									0.340348	0.0612256	0	0
0.0072237	0.0011022	0.18737	4	0.968									0.192888	0.0391878	0	0	0.4343	0.0419607	0	0					2.39293e-08	0.028223	0	0					0.341237	0.0625951	0	0
0.0072913	0.001106	0.18913	3	0.959									0.0974264	0.0503975	0	0	0.711385	0.0195827	0	0																					0.150137	0.0335959	0	0
0.0073259	0.0011178	0.19002	4	0.961									0.142769	0.0523553	0	0	0.696974	0.0197223	0	0									4.18122e-06	0.0656061	0	0									0.120924	0.0885728	0	0
0.0074506	0.0011236	0.19326	2	0.955													0.743193	0.0107021	0	0																					0.211997	0.0103151	0	0
0.0074512	0.0011303	0.19327	3	0.955													0.744406	0.0119901	0	0									1.72946e-08	0.063841	0	0									0.210879	0.0722697	0	0
0.0074547	0.0011375	0.19337	4	0.962									0.18196	0.0529158	0	0	0.673162	0.0239415	0	0	6.06977e-08	0.0222922	0	0																	0.106696	0.0341805	0	0
0.0074581	0.0011313	0.19345	3	0.955													0.739077	0.0202703	0	0	3.52145e-08	0.0214729	0	0																	0.21626	0.0118363	0	0
0.0074618	0.0011385	0.19355	4	0.955													0.737865	0.0211732	0	0	6.29419e-09	0.0259316	0	0	3.62154e-08	0.0270688	0	0													0.217204	0.0130557	0	0
0.007468	0.0011328	0.19371	3	0.955													0.736502	0.0180202	0	0					4.42085e-08	0.0224293	0	0													0.21849	0.0129037	0	0
0.0075065	0.0011454	0.19471	4	0.962									0.186995	0.084162	0	0	0.667692	0.0200365	0	0					1.0532e-08	0.0370105	0	0													0.1072	0.0452678	0	0
0.0075415	0.0011507	0.19562	4	0.954													0.745234	0.0206332	0	0	6.04911e-09	0.021909	0	0					0.0238191	0.0651686	0	0									0.185122	0.0748585	0	0
0.0075746	0.0011557	0.19648	4	0.954													0.742157	0.0183221	0	0					2.37978e-08	0.0232801	0	0	0.0306798	0.066338	0	0									0.180977	0.0772683	0	0
0.0076824	0.0011653	0.19927	3	0.959									0.182563	0.0433764	0	0	0.694882	0.0197753	0	0									0.0817766	0.0255432	0	0
0.0077252	0.0011787	0.20038	4	0.961									0.219445	0.0459594	0	0	0.675761	0.0239417	0	0	1.00865e-08	0.0227561	0	0					0.0659877	0.0258443	0	0
0.0077898	0.0011886	0.20206	4	0.96									0.21316	0.0712519	0	0	0.669086	0.0202003	0	0					2.10928e-08	0.0363178	0	0	0.0774407	0.0329027	0	0
0.0081221	0.001232	0.21068	3	0.963																					0.13057	0.0198652	0	0									0.675803	0.0162527	0	0	0.156833	0.0135526	0	0
0.0081428	0.001228	0.21122	2	0.967									0.311944	0.0161766	0	0	0.655243	0.0158288	0	0
0.0081534	0.0012441	0.21149	4	0.963																					0.146707	0.0210206	0	0	1.21405e-07	0.0685853	0	0					0.666178	0.0163824	0	0	0.150423	0.0800657	0	0
0.0081895	0.0012423	0.21243	3	0.968									0.327962	0.0192015	0	0	0.639654	0.0218724	0	0	1.58692e-08	0.0232214	0	0
0.0082109	0.0012455	0.21298	3	0.968									0.331333	0.0251555	0	0	0.636513	0.019022	0	0					1.16431e-08	0.0291486	0	0
0.0083446	0.0012732	0.21645	4	0.963																	9.87535e-07	0.0292191	0	0	0.162878	0.0274937	0	0									0.64076	0.0206329	0	0	0.159054	0.0137897	0	0
0.0084782	0.0012786	0.21991	2	0.948													0.76656	0.0105285	0	0									0.181938	0.00972016	0	0
0.0084798	0.0012863	0.21996	3	0.949													0.768466	0.0192126	0	0					3.44435e-08	0.0232286	0	0	0.180298	0.011805	0	0
0.0084826	0.0012867	0.22003	3	0.949													0.76969	0.0216067	0	0	2.9331e-08	0.022568	0	0					0.179191	0.0109891	0	0
0.0085126	0.0012989	0.22081	4	0.949													0.775335	0.022642	0	0	9.51366e-09	0.0276723	0	0	6.36898e-08	0.0284869	0	0	0.17404	0.0119612	0	0
0.0085919	0.0012957	0.22286	2	0.967													0.347967	0.0328895	0	0													0.619132	0.0334089	0	0
0.0085919	0.0013033	0.22286	3	0.967	4.4563e-07	0.338305	0	0									0.348787	0.0790907	0	0													0.618302	0.268785	0	0
0.0085919	0.0013033	0.22286	3	0.967													0.347481	0.0343231	0	0	6.57516e-08	0.0218766	0	0									0.619643	0.0363702	0	0
0.0087062	0.0013206	0.22583	3	0.966													0.397641	0.0332042	0	0					4.1665e-09	0.0238447	0	0					0.568654	0.0413747	0	0
0.008709	0.0013288	0.2259	4	0.967	0.319062	0.341636	0	0									0.288112	0.0803179	0	0	3.38571e-07	0.0220921	0	0									0.35953	0.271605	0	0
0.0087241	0.0013311	0.22629	4	0.967	0.320719	0.34307	0	0									0.299158	0.0801615	0	0					2.3642e-08	0.0240221	0	0					0.346732	0.275585	0	0
0.0087245	0.0013312	0.2263	4	0.965													0.389513	0.0354329	0	0	0.0120904	0.0277839	0	0	1.30476e-08	0.0300849	0	0					0.563749	0.0415417	0	0
0.0090264	0.0013612	0.23413	2	0.966	0.769338	0.0431	0	0									0.1969	0.0425744	0	0
0.0090264	0.0013692	0.23413	3	0.966	0.770135	0.0468903	0	0									0.196121	0.043121	0	0	7.66336e-08	0.0224086	0	0
0.0091327	0.0013853	0.23689	3	0.966	0.708077	0.0527536	0	0									0.25749	0.0433102	0	0					2.55567e-08	0.0241553	0	0
0.0091521	0.0013883	0.23739	3	0.959																					0.155754	0.0203051	0	0	0.122987	0.0123235	0	0					0.68032	0.0172231	0	0
0.0091544	0.0013968	0.23745	4	0.963									0.315509	0.0266492	0	0	0.600901	0.0234523	0	0	0.0467703	0.0284698	0	0	0.000148813	0.0356897	0	0
0.0091548	0.0013969	0.23746	4	0.965	0.700164	0.0529729	0	0									0.261567	0.0450925	0	0	0.00341706	0.0284603	0	0	4.64723e-06	0.0304996	0	0
0.0092254	0.0014076	0.2393	4	0.959																	3.75831e-08	0.0307125	0	0	0.178213	0.0284375	0	0	0.119429	0.0124162	0	0					0.661833	0.0216843	0	0
0.0095292	0.0014371	0.24718	2	0.966	0.924415	0.0134878	0	0																					0.0411364	0.0123004	0	0
0.0095292	0.0014455	0.24718	3	0.966	0.924476	0.0266696	0	0													7.8884e-07	0.0230529	0	0					0.0410797	0.0124737	0	0
0.0095293	0.0014455	0.24718	3	0.965	0.923761	0.0173797	0	0																					0.0417295	0.0743397	0	0									7.26596e-08	0.0866924	0	0
0.0095293	0.0014455	0.24718	3	0.965	0.924123	0.032438	0	0					1.58855e-08	0.0588826	0	0													0.0413257	0.0293602	0	0
0.0095294	0.001454	0.24718	4	0.965	0.923384	0.0280716	0	0													0.000530604	0.0232552	0	0					0.0415644	0.0748061	0	0									4.57123e-08	0.0874535	0	0
0.0095307	0.0014542	0.24722	4	0.965	0.922196	0.057314	0	0	4.11517e-08	0.0864696	0	0	2.26854e-08	0.0630171	0	0													0.0431654	0.0327901	0	0
0.009531	0.0014457	0.24722	3	0.965	0.922006	0.184578	0	0																					0.0433524	0.0162143	0	0	1.32449e-08	0.195968	0	0
0.0095313	0.0014543	0.24723	4	0.965	0.921813	0.19807	0	0																					0.0434622	0.0775399	0	0	4.1271e-08	0.215242	0	0					2.29811e-05	0.095227	0	0
0.009536	0.0014465	0.24735	3	0.965	0.919725	0.0560487	0	0	6.73065e-08	0.0808239	0	0																	0.045416	0.0259047	0	0
0.0095386	0.0014554	0.24742	4	0.965	0.913892	0.199184	0	0													0.0081855	0.0239468	0	0					0.0426143	0.0169464	0	0	1.52989e-07	0.203548	0	0
0.0095439	0.0014562	0.24756	4	0.966	0.920223	0.0328334	0	0					1.60173e-08	0.0680021	0	0													0.0215937	0.075437	0	0									0.0243217	0.100118	0	0
0.0095499	0.0014571	0.24771	4	0.966	0.917942	0.0571941	0	0	1.3364e-08	0.0875416	0	0																	0.0191324	0.0748186	0	0									0.0291248	0.0939301	0	0
0.0095653	0.0014425	0.24811	2	0.967	0.920435	0.0150946	0	0																																	0.0465525	0.0143714	0	0
0.0095653	0.001451	0.24811	3	0.967	0.92065	0.027208	0	0													7.65938e-07	0.0231541	0	0																	0.046354	0.0146103	0	0
0.0095655	0.001451	0.24812	3	0.967	0.92072	0.0324741	0	0					6.43548e-08	0.0671386	0	0																									0.0461426	0.0390395	0	0
0.0095674	0.0014513	0.24817	3	0.967	0.917561	0.192491	0	0																									4.72741e-08	0.206769	0	0					0.0492952	0.0199509	0	0
0.0095691	0.0014515	0.24821	3	0.967	0.917049	0.0568814	0	0	2.32636e-09	0.0871653	0	0																													0.050124	0.0325798	0	0
0.0095756	0.0014611	0.24838	4	0.966	0.909907	0.210473	0	0													0.00756635	0.0243324	0	0									4.45448e-08	0.217269	0	0					0.0487406	0.021147	0	0
0.0095761	0.0014526	0.24839	3	0.964	0.912056	0.0256223	0	0																	3.31623e-08	0.0256365	0	0	0.0522868	0.0129251	0	0
0.0095917	0.0014635	0.2488	4	0.963	0.897289	0.0368313	0	0					2.82755e-08	0.0607117	0	0					0.0229626	0.0237691	0	0					0.043106	0.0298244	0	0
0.009601	0.0014649	0.24904	4	0.965	0.900878	0.082977	0	0	2.89488e-08	0.102541	0	0									0.0166411	0.0272447	0	0																	0.0479341	0.0387239	0	0
0.0096102	0.0014663	0.24928	4	0.966	0.906381	0.0265693	0	0																	7.75842e-08	0.0263384	0	0	0.0100314	0.0758147	0	0									0.0493998	0.0892843	0	0
0.0096182	0.0014675	0.24948	4	0.965	0.895957	0.0369574	0	0					3.11418e-07	0.0689181	0	0					0.0200529	0.0237679	0	0																	0.0490797	0.0395798	0	0
0.0096336	0.0014613	0.24988	3	0.967	0.904044	0.0259698	0	0																	3.4155e-08	0.0259671	0	0													0.062476	0.0152671	0	0
0.0099688	0.0015122	0.25858	3	0.969	0.92299	0.0321696	0	0					0.043998	0.0259711	0	0					0.00178678	0.0239326	0	0
0.0099691	0.0015034	0.25859	2	0.969	0.924496	0.0249939	0	0					0.0444343	0.0252316	0	0
0.0099699	0.0015123	0.25861	3	0.969	0.921538	0.0419641	0	0	1.77378e-07	0.0791937	0	0	0.0474308	0.0509047	0	0
0.0099721	0.0015127	0.25866	3	0.969	0.918913	0.19824	0	0					0.0501712	0.0372064	0	0																	2.43244e-09	0.224223	0	0
0.0099723	0.0015216	0.25867	4	0.968	0.917292	0.0638161	0	0	7.46509e-08	0.0966102	0	0	0.0433239	0.0635281	0	0					0.00763001	0.0291977	0	0
0.0099759	0.0015221	0.25876	4	0.968	0.911826	0.226125	0	0					0.0487402	0.041556	0	0					0.00775045	0.0261705	0	0									8.69817e-08	0.245201	0	0
0.0100221	0.0015292	0.25996	4	0.959	0.847348	0.0294999	0	0													0.0648337	0.0287288	0	0	5.90651e-08	0.0318703	0	0	0.0471417	0.0132658	0	0
0.0100957	0.0015314	0.26187	3	0.968	0.922616	0.0480878	0	0	0.0328885	0.039746	0	0									0.0124777	0.0235429	0	0
0.0101041	0.0015417	0.26209	4	0.968	0.90456	0.257265	0	0	0.0448475	0.0833969	0	0									0.0183524	0.0236626	0	0									3.23085e-08	0.323583	0	0
0.0101043	0.0015417	0.26209	4	0.969	0.8749	0.0335646	0	0					0.0783399	0.111111	0	0									4.2642e-08	0.0428219	0	0													0.0154697	0.0559837	0	0
0.0101123	0.001525	0.2623	2	0.969	0.937765	0.0385898	0	0	0.0311942	0.0395343	0	0
0.0101164	0.0015345	0.26241	3	0.969	0.927674	0.252978	0	0	0.0416323	0.0831965	0	0																					8.49987e-08	0.322274	0	0
0.0101361	0.0015286	0.26292	2	0.967	0.956284	0.0256069	0	0													0.0109108	0.0234451	0	0
0.0101381	0.0015378	0.26297	3	0.967	0.951567	0.158589	0	0													0.0152577	0.023631	0	0									5.63072e-08	0.154538	0	0
0.0101489	0.0015305	0.26325	2	0.968	0.968224	0.152899	0	0																									9.64831e-08	0.15342	0	0
0.0101594	0.0015411	0.26352	3	0.961																	0.0117159	0.0236117	0	0													0.742553	0.0226979	0	0	0.206507	0.0138544	0	0
0.010174	0.0015343	0.2639	2	0.962																																	0.751866	0.0127352	0	0	0.209774	0.0121634	0	0
0.0101776	0.0015438	0.26399	3	0.961																									1.85324e-08	0.0725557	0	0					0.748754	0.0138764	0	0	0.212517	0.0815589	0	0
0.0102439	0.001563	0.26571	4	0.959																	0.0396777	0.0245282	0	0					2.26925e-08	0.0753029	0	0					0.718501	0.0228746	0	0	0.200328	0.0865042	0	0
0.0102794	0.0015684	0.26663	4	0.969	0.86357	0.0338163	0	0					0.0999155	0.0950458	0	0									3.3688e-05	0.0412802	0	0	0.00554288	0.0406644	0	0
0.0102866	0.0015695	0.26682	4	0.971	0.850108	0.06623	0	0	0.105876	0.0851162	0	0													0.000487993	0.0269415	0	0	0.0142906	0.0280006	0	0
0.0103468	0.0015787	0.26838	4	0.971	0.845833	0.0695458	0	0	0.113004	0.0935041	0	0													4.72672e-08	0.0277629	0	0													0.0119443	0.0362249	0	0
0.0103993	0.0015867	0.26975	4	0.959	0.818556	0.0303203	0	0													0.0811234	0.0292659	0	0	8.2443e-05	0.0327048	0	0													0.0594683	0.0159147	0	0
0.0104951	0.001592	0.27223	3	0.971	0.839435	0.0436383	0	0	0.131961	0.0411319	0	0													2.94741e-05	0.0261483	0	0
0.010581	0.001605	0.27446	3	0.961	0.886099	0.029423	0	0													0.0751838	0.0294231	0	0	5.5138e-06	0.031578	0	0
0.0105877	0.001606	0.27463	3	0.97	0.843106	0.029258	0	0					0.126645	0.0317659	0	0									4.68891e-05	0.0314165	0	0
0.010656	0.0016259	0.2764	4	0.972	0.820546	0.0747036	0	0	0.151315	0.1245	0	0	7.13359e-07	0.0957291	0	0									2.45499e-06	0.0479271	0	0
0.0109062	0.0016641	0.28289	4	0.968	0.586013	0.288056	0	0	1.74287e-08	0.165196	0	0																	0.0256126	0.0331693	0	0	0.356131	0.400646	0	0
0.0109383	0.001669	0.28373	4	0.968	0.586529	0.276716	0	0	2.87925e-08	0.159518	0	0																					0.354734	0.378451	0	0					0.0272151	0.039336	0	0
0.0110077	0.0016796	0.28553	4	0.969	0.620697	0.265089	0	0	1.66428e-05	0.12001	0	0	0.0178432	0.0540695	0	0																	0.330888	0.339823	0	0
0.0110478	0.0016857	0.28657	4	0.968	0.55691	0.2096	0	0					2.48252e-08	0.0712612	0	0													0.0220443	0.0317586	0	0	0.388932	0.237142	0	0
0.0110672	0.0016886	0.28707	4	0.969	0.560735	0.211808	0	0					3.94643e-08	0.0770106	0	0																	0.38526	0.237146	0	0					0.0228227	0.0421495	0	0
0.0111779	0.0017055	0.28994	4	0.968	0.528061	0.201588	0	0																	1.46149e-08	0.0277812	0	0	0.0277426	0.0180452	0	0	0.411981	0.212864	0	0
0.0112251	0.0017127	0.29117	4	0.968	0.525969	0.211258	0	0																	1.28114e-08	0.028129	0	0					0.409465	0.22476	0	0					0.033045	0.0224388	0	0
0.0113495	0.0017216	0.29439	3	0.969	0.540014	0.16225	0	0																	5.21927e-09	0.0272407	0	0					0.42943	0.165985	0	0
0.0113994	0.0017393	0.29569	4	0.963	0.763878	0.0346002	0	0					0.119094	0.0334678	0	0					0.0796249	0.0310093	0	0	3.17416e-05	0.0394984	0	0
0.0115075	0.0017558	0.29849	4	0.971	0.548401	0.270607	0	0	0.0694642	0.0890386	0	0													0.000131314	0.027524	0	0					0.353107	0.34552	0	0
0.011565	0.0017646	0.29998	4	0.97	0.516344	0.23952	0	0					0.0574383	0.0522675	0	0									1.3423e-06	0.0358617	0	0					0.396338	0.263787	0	0
0.0116886	0.0017835	0.30319	4	0.963	0.469235	0.175589	0	0													0.0808065	0.0321713	0	0	4.75416e-08	0.0350501	0	0					0.412493	0.175237	0	0
0.0121238	0.001839	0.31448	3	0.953																	0.0399278	0.02524	0	0					0.165852	0.0131749	0	0					0.746924	0.0247815	0	0
0.0123012	0.0018551	0.31908	2	0.955																									0.174972	0.0118982	0	0					0.780349	0.0130057	0	0
0.0124681	0.0019024	0.32341	4	0.966	0.61827	0.0536168	0	0	0.248207	0.046272	0	0									0.0995263	0.0329653	0	0	0.000223153	0.0359098	0	0
0.0126323	0.0019274	0.32767	4	0.965	0.608016	0.088953	0	0	0.248464	0.104299	0	0									0.108702	0.0297592	0	0					0.00019546	0.0336917	0	0
0.013386	0.0020305	0.34722	3	0.964													0.223278	0.0596537	0	0					0.217486	0.0244341	0	0									0.523037	0.0512261	0	0
0.0136265	0.0020791	0.35345	4	0.963													0.325304	0.0607419	0	0	2.29128e-08	0.0375388	0	0	0.202159	0.0359718	0	0									0.435064	0.0560414	0	0
0.0138325	0.002086	0.3588	2	0.966																	0.0555594	0.0265985	0	0									0.910665	0.0291499	0	0
0.0138326	0.0020983	0.3588	3	0.966																	0.0543936	0.0267336	0	0					1.53966e-08	0.0157604	0	0	0.911997	0.0328362	0	0
0.0138334	0.0020984	0.35882	3	0.967																	0.0528197	0.0267588	0	0									0.91376	0.0337762	0	0					4.25102e-08	0.0186127	0	0
0.013855	0.002114	0.35938	4	0.965																	0.0696199	0.0269174	0	0					7.78796e-07	0.0911501	0	0	0.895275	0.0353092	0	0					5.0539e-08	0.107643	0	0
0.0138817	0.0021057	0.36007	3	0.964					1.81997e-08	0.0601573	0	0									0.0763478	0.0272571	0	0									0.887954	0.0709245	0	0
0.0139255	0.0021248	0.36121	4	0.964									3.49174e-08	0.0781652	0	0					0.0835202	0.0276407	0	0					0.00109756	0.0361868	0	0	0.878904	0.0484585	0	0
0.0139677	0.0021187	0.36231	3	0.963									3.34777e-06	0.0342091	0	0					0.0899694	0.0271583	0	0									0.872959	0.0412916	0	0
0.0139716	0.0021318	0.36241	4	0.963									3.18185e-08	0.0870197	0	0					0.0905064	0.0276696	0	0									0.872486	0.0481711	0	0					2.30243e-08	0.0475755	0	0
0.0141834	0.0021515	0.3679	3	0.971					8.00649e-09	0.107053	0	0	3.66499e-08	0.0610975	0	0																	0.970892	0.0641634	0	0
0.0141834	0.0021515	0.3679	3	0.971					7.88351e-08	0.0596795	0	0													1.07645e-07	0.0304671	0	0					0.971091	0.0647737	0	0
0.0141835	0.002139	0.3679	2	0.971																									1.26132e-07	0.0158785	0	0	0.971118	0.0174706	0	0
0.0141835	0.0021515	0.3679	3	0.971									2.54612e-08	0.0395803	0	0									5.63064e-09	0.035404	0	0					0.970786	0.0372948	0	0
0.0141837	0.002139	0.36791	2	0.971					3.01306e-08	0.0594446	0	0																					0.970691	0.0582219	0	0
0.0141844	0.0021391	0.36792	2	0.971									6.45843e-08	0.0339274	0	0																	0.971412	0.0337221	0	0
0.014185	0.0021517	0.36794	3	0.971									3.06513e-08	0.0852183	0	0																	0.970349	0.0442766	0	0					0.000530748	0.0470582	0	0
0.0141858	0.0021393	0.36796	2	0.972																													0.971671	0.0197458	0	0					6.46058e-08	0.018736	0	0
0.0141901	0.0021525	0.36807	3	0.971																									0.0032108	0.0917731	0	0	0.967414	0.0230468	0	0					8.4561e-08	0.10828	0	0
0.014192	0.0021654	0.36812	4	0.97																					1.57239e-08	0.0315924	0	0	0.00370384	0.0928863	0	0	0.966739	0.0346325	0	0					1.13402e-06	0.110215	0	0
0.0141978	0.0021663	0.36827	4	0.97									5.03296e-08	0.120708	0	0									1.42035e-08	0.0489288	0	0	0.0052159	0.0495155	0	0	0.965215	0.0453488	0	0
0.0142075	0.0021678	0.36852	4	0.971									2.5899e-08	0.140017	0	0									2.89628e-09	0.0512774	0	0					0.96502	0.0449995	0	0					0.00548584	0.0681514	0	0
0.0143876	0.0021953	0.3732	4	0.959																	0.121044	0.0336299	0	0	2.56461e-05	0.0385496	0	0	0.00911184	0.0164305	0	0	0.82909	0.0364642	0	0
0.0144827	0.0021841	0.37566	2	0.966																					0.267192	0.0212717	0	0									0.698397	0.021483	0	0
0.0145339	0.0022046	0.37699	3	0.965																	3.73735e-08	0.0384143	0	0	0.283678	0.0330386	0	0									0.681701	0.0270822	0	0
0.0145563	0.002221	0.37757	4	0.959																	0.128387	0.0338339	0	0	6.0426e-05	0.0389679	0	0					0.817825	0.0372932	0	0					0.0125255	0.019614	0	0
0.0146145	0.0022299	0.37908	4	0.972					0.0479577	0.178189	0	0	0.000176696	0.118177	0	0									0.000160325	0.0589311	0	0					0.923909	0.117751	0	0
0.0146715	0.0022255	0.38056	3	0.958																	0.141331	0.033799	0	0	1.39915e-06	0.0380821	0	0					0.81684	0.034577	0	0
0.0150938	0.002303	0.39151	4	0.96									0.0515547	0.0417621	0	0					0.123362	0.0350641	0	0	3.08486e-05	0.0453615	0	0					0.785093	0.0430884	0	0
0.0151106	0.0022788	0.39195	2	1	1	0	0	0																	7.4053e-08	0	0	0
0.0151588	0.0023129	0.3932	4	0.975	0.607416	0.0751695	0	0	0.258506	0.11253	0	0	0.109282	0.0866953	0	0																									0.000251545	0.0566336	0	0
0.0165024	0.0025179	0.42805	4	0.963					0.202533	0.144855	0	0	2.84167e-05	0.0821193	0	0					0.132434	0.0370316	0	0									0.628469	0.103757	0	0
0.0173992	0.0026548	0.45131	4	0.963					0.248199	0.0689553	0	0									0.145414	0.0383973	0	0	0.000130713	0.0424604	0	0					0.569744	0.0797403	0	0
0.0182365	0.0027663	0.47303	3	0.953													0.433115	0.0624926	0	0	0.105945	0.0297618	0	0													0.413489	0.0597838	0	0
0.0182661	0.0027546	0.4738	2	1																					5.40438e-08	0	0	0					1	0	0	0
0.0182661	0.0027708	0.4738	3	1																					3.59827e-09	0	0	0					1	0	0	0					1.98351e-08	0	0	0
0.0182661	0.0027708	0.4738	3	1																					1.99652e-08	0	0	0	2.78103e-08	0	0	0	1	0	0	0
0.0190863	0.0028952	0.49508	3	0.978					0.320695	0.15673	0	0																					0.657349	0.109866	0	0					3.91218e-08	0.0493952	0	0
0.0193834	0.0029402	0.50278	3	0.978					0.333582	0.150956	0	0																	3.79173e-08	0.0403228	0	0	0.644872	0.111143	0	0
0.0194469	0.0029499	0.50443	3	0.972									0.226409	0.0896386	0	0													6.00372e-05	0.0419533	0	0	0.74562	0.0524282	0	0
0.0195879	0.002954	0.50809	2	0.96													0.511863	0.0603967	0	0																	0.448243	0.0609496	0	0
0.0197993	0.003021	0.51357	4	0.978					0.350927	0.160251	0	0																	3.76302e-08	0.108793	0	0	0.627242	0.113773	0	0					7.91629e-10	0.134308	0	0
0.0199403	0.0030425	0.51723	4	0.957					0.287131	0.202153	0	0									0.22429	0.0405405	0	0									0.445406	0.168866	0	0					1.40686e-06	0.062655	0	0
0.0200186	0.0030544	0.51926	4	0.957					0.290067	0.184725	0	0									0.225301	0.0387253	0	0					4.83575e-08	0.0484811	0	0	0.441698	0.160997	0	0
0.0200802	0.0030638	0.52085	4	0.975					0.27867	0.172453	0	0													0.102789	0.0398324	0	0					0.593741	0.136464	0	0					0.00026638	0.0556698	0	0
0.0204929	0.0031268	0.53156	4	0.972									0.251676	0.103275	0	0													3.82011e-08	0.111198	0	0	0.720315	0.0541876	0	0					7.59118e-08	0.146042	0	0
0.0215002	0.0032613	0.55769	3	0.955													0.769114	0.0357022	0	0	0.0264877	0.0434869	0	0	0.159303	0.0416666	0	0
0.0215469	0.0032494	0.5589	2	0.957													0.780347	0.0305147	0	0					0.176563	0.0304911	0	0
0.0217988	0.0033261	0.56543	4	0.975					0.29581	0.167306	0	0													0.145505	0.0402046	0	0	0.000103756	0.0455167	0	0	0.533501	0.137465	0	0
0.0233381	0.0035195	0.60536	2	0.945													0.80569	0.0357323	0	0	0.139561	0.0331196	0	0
0.0233592	0.0035227	0.60591	2	0.95																	0.178963	0.0314107	0	0													0.770648	0.0341988	0	0
0.0255425	0.0038973	0.66254	4	0.977					0.299126	0.182024	0	0	0.173674	0.114803	0	0																	0.504415	0.136137	0	0					1.05084e-05	0.0800105	0	0
0.0263177	0.0040156	0.68265	4	0.978					0.30162	0.179188	0	0	0.186862	0.10623	0	0													1.34495e-08	0.0599721	0	0	0.489353	0.134377	0	0
0.0318283	0.0047999	0.82559	2	0.959					0.678114	0.0375049	0	0									0.280966	0.0335182	0	0
0.0318477	0.0048309	0.82609	3	0.958					0.666029	0.0440534	0	0									0.291821	0.046738	0	0	8.2345e-08	0.057203	0	0
0.0321734	0.0048803	0.83454	3	0.954					0.627131	0.0874914	0	0	2.69681e-08	0.0854576	0	0					0.326622	0.0344904	0	0
0.0323516	0.0049362	0.83916	4	0.956					0.629201	0.0910039	0	0	1.04908e-07	0.101998	0	0					0.294648	0.048938	0	0	0.0323009	0.0686228	0	0
0.0334327	0.0050714	0.8672	3	0.947					0.567907	0.0628594	0	0									0.37912	0.0349087	0	0																	1.19719e-08	0.0408388	0	0
0.033818	0.0051298	0.8772	3	0.946					0.555459	0.0589089	0	0									0.390366	0.0353115	0	0					2.84638e-08	0.0333351	0	0
0.0339099	0.005174	0.87958	4	0.945					0.552643	0.0659513	0	0									0.392848	0.0356953	0	0					5.44444e-08	0.142218	0	0									1.88259e-08	0.175232	0	0
0.034388	0.0052469	0.89198	4	0.954					0.556969	0.0682997	0	0									0.280964	0.0490328	0	0	0.116437	0.0596153	0	0													1.85087e-08	0.04154	0	0
0.0348281	0.0053141	0.9034	4	0.954					0.544562	0.0651465	0	0									0.280291	0.0493663	0	0	0.128953	0.0600257	0	0	5.42172e-09	0.0339459	0	0
0.0389519	0.0059433	1.01036	4	0.949					0.420305	0.0989826	0	0	0.198935	0.149366	0	0					0.330057	0.0425228	0	0																	6.15115e-08	0.0700225	0	0
0.0392718	0.0059921	1.01866	4	0.95					0.413558	0.100081	0	0	0.20854	0.140699	0	0					0.327906	0.0428103	0	0					1.99475e-08	0.0535323	0	0
0.0405389	0.0061135	1.05153	2	0.983					0.785219	0.0480536	0	0													0.197567	0.0462977	0	0
0.0413852	0.0062777	1.07348	3	0.979					0.69428	0.0964036	0	0	2.28622e-08	0.111044	0	0									0.284872	0.0548519	0	0
0.0434762	0.0065948	1.12772	3	0.976					0.615976	0.074175	0	0													0.36048	0.0483999	0	0													4.18745e-08	0.0462632	0	0
0.0436302	0.0066571	1.13171	4	0.979					0.61351	0.0765668	0	0													0.36522	0.0495886	0	0	2.50279e-08	0.162499	0	0									5.11387e-08	0.200205	0	0
0.0441104	0.006691	1.14417	3	0.976					0.598654	0.0706727	0	0													0.377268	0.0490364	0	0	2.0018e-08	0.0378232	0	0
0.0448448	0.0067629	1.16322	2	0.99					0.989744	0.100041	0	0	5.18534e-08	0.0985793	0	0
0.0448528	0.0068037	1.16342	3	0.986					0.985841	0.057713	0	0																	1.38042e-08	0.161096	0	0									1.98698e-08	0.199637	0	0
0.0448553	0.0067645	1.16349	2	0.99					0.990307	0.042198	0	0																	5.50876e-08	0.0375637	0	0
0.0448673	0.0067663	1.1638	2	0.985					0.98521	0.0500961	0	0																													8.5312e-08	0.0465565	0	0
0.0478949	0.0073079	1.24233	4	0.976					0.525151	0.12006	0	0	0.155295	0.295609	0	0									0.295675	0.102319	0	0													4.26839e-08	0.120158	0	0
0.050917	0.007769	1.32072	4	0.975					0.455483	0.125059	0	0	0.211236	0.273504	0	0									0.308471	0.101187	0	0	1.80426e-08	0.0902345	0	0
0.0556909	0.0084974	1.44455	4	0.984					0.615733	0.118726	0	0	0.368341	0.160651	0	0													1.55407e-08	0.182221	0	0									4.04153e-08	0.239964	0	0
0.0557253	0.0084529	1.44544	3	0.981					0.612477	0.117337	0	0	0.368296	0.158308	0	0																									1.65606e-08	0.0747465	0	0
0.0563389	0.008546	1.46136	3	0.983					0.598505	0.118995	0	0	0.384641	0.149792	0	0													2.46914e-08	0.0570717	0	0
0.0579586	0.0087405	1.50337	2	0.931									0.499209	0.049434	0	0					0.43217	0.0448342	0	0
0.0579587	0.0087917	1.50338	3	0.931									0.498431	0.0666087	0	0					0.432828	0.0613504	0	0	2.21406e-07	0.0885493	0	0
0.0581684	0.0088235	1.50881	3	0.927									0.460216	0.125119	0	0					0.466929	0.051501	0	0																	5.24824e-08	0.0832226	0	0
0.0582419	0.0088346	1.51072	3	0.927									0.453885	0.108683	0	0					0.472662	0.0517533	0	0					1.91588e-08	0.062965	0	0
0.0585079	0.0089272	1.51762	4	0.926									0.440655	0.1303	0	0					0.480378	0.0521187	0	0					5.66462e-05	0.186199	0	0									0.00443022	0.24626	0	0
0.0591371	0.0090232	1.53394	4	0.932									0.432273	0.213952	0	0					0.397729	0.0623834	0	0	0.102319	0.123755	0	0													1.0826e-08	0.1161	0	0
0.0598814	0.0091368	1.55325	4	0.933									0.404186	0.180614	0	0					0.385842	0.0625808	0	0	0.142785	0.118375	0	0	6.23583e-08	0.0839682	0	0
0.0699933	0.0106172	1.81554	3	0.91																	0.475242	0.0675659	0	0	0.240328	0.0793875	0	0													0.194917	0.0397206	0	0
0.0700627	0.0106902	1.81734	4	0.913																	0.44955	0.0680399	0	0	0.272645	0.0814179	0	0	1.88981e-08	0.201145	0	0									0.190459	0.23478	0	0
0.0716634	0.0108705	1.85886	3	0.905																	0.483161	0.0682606	0	0	0.269307	0.0790138	0	0	0.152189	0.0344338	0	0
0.0737445	0.0111212	1.91284	2	0.895																	0.650476	0.035667	0	0																	0.244146	0.0370893	0	0
0.0737567	0.011188	1.91316	3	0.895																	0.656481	0.0400558	0	0					4.09075e-08	0.201333	0	0									0.238186	0.231151	0	0
0.0765319	0.0115415	1.98514	2	0.885																	0.68855	0.0330401	0	0					0.19605	0.0329097	0	0
0.0775076	0.0116887	2.01045	2	0.963									0.580954	0.076536	0	0									0.382297	0.0748325	0	0
0.0781319	0.0118517	2.02664	3	0.961									0.491183	0.244829	0	0									0.470298	0.118408	0	0													5.29252e-08	0.132568	0	0
0.078313	0.0118792	2.03134	3	0.961									0.478699	0.205943	0	0									0.481929	0.113515	0	0	4.74032e-08	0.0956859	0	0
0.0798499	0.0120419	2.07121	2	0.91																	0.510383	0.0715513	0	0	0.39982	0.0771362	0	0
0.080801	0.0123287	2.09588	4	0.956									0.397585	0.25273	0	0									0.482978	0.120966	0	0	3.23381e-06	0.217848	0	0									0.0758405	0.302166	0	0
0.0892701	0.0134625	2.31556	2	0.969									0.969403	0.0749373	0	0													2.19154e-08	0.0676961	0	0
0.0892731	0.013463	2.31563	2	0.97									0.969793	0.0953379	0	0																									6.44078e-09	0.089915	0	0
0.0902438	0.0136094	2.34081	2	0.943																					0.718714	0.0463591	0	0													0.224528	0.0447175	0	0
0.090249	0.0136897	2.34095	3	0.943																					0.723184	0.0530201	0	0	1.64833e-07	0.226812	0	0									0.220084	0.264326	0	0
0.0917403	0.0139159	2.37963	3	0.964									0.935064	0.111685	0	0													0.000575606	0.231067	0	0									0.0283873	0.306903	0	0
0.0926598	0.0139737	2.40348	2	0.937																					0.763034	0.0420822	0	0	0.174181	0.0388812	0	0
0.21635	0.0326269	5.61183	2	0.9																									6.74841e-08	0.307065	0	0									0.900246	0.320576	0	0
[truncated: 3 more columns]
