# Supplementary material for: In situ analysis of vascular structures in fractured Tyrannosaurus rex rib
Source: Sci Rep. 2025 Jul 4;15:20327. doi: 10.1038/s41598-025-06981-z (PMC12227628; doi:10.1038/s41598-025-06981-z)
Supplement: Supplementary file 4 — Supplementary Information 4. [file 41598_2025_6981_MOESM4_ESM.xlsx]

## Sheet: Sheet1
					XANES_Fe_K-edge_Lepidocrocite.txt				XANES_Fe_K-edge_Goethite_.txt				XANES_Fe_K-edge_Illite.txt				XANES_Fe_K-edge_Magnetite.txt				XANES_Fe_K-edge_Siderite.txt				XANES_Fe_K-edge_Biotite.txt				XANES_Fe_K-edge_Ferrihydrite.txt				XANES_Fe_K-edge_Akaganeite.txt				XANES_Fe_K-edge_Pyrite.txt				XANES_Fe_K-edge_Hematite.txt
rfactor	chinu	chisqr	nvarys	scaleby	weight	error	e0	error	weight	error	e0	error	weight	error	e0	error	weight	error	e0	error	weight	error	e0	error	weight	error	e0	error	weight	error	e0	error	weight	error	e0	error	weight	error	e0	error	weight	error	e0	error
0.0012782	0.0002167	0.03619	4	0.99					0.411084	0.0166564	0	0									0.246469	0.00874959	0	0													0.085494	0.0108439	0	0	0.246874	0.00970959	0	0
0.0014499	0.0002458	0.04105	4	0.99					0.428766	0.0202307	0	0	0.172523	0.0283667	0	0					0.268424	0.00856158	0	0					0.120282	0.010686	0	0
0.001469	0.000249	0.04158	4	0.984					0.466698	0.0161271	0	0									0.261364	0.00928376	0	0					0.190325	0.00818361	0	0					0.0660907	0.0112767	0	0
0.001478	0.0002505	0.04183	4	0.989					0.406566	0.0210225	0	0					0.081232	0.0145357	0	0	0.249013	0.0101665	0	0																	0.252088	0.0119674	0	0
0.0015258	0.0002586	0.04319	4	0.987					0.496137	0.0140878	0	0									0.252833	0.0108576	0	0	0.0686119	0.0132397	0	0	0.169321	0.00740471	0	0
0.0015281	0.000259	0.04326	4	0.993					0.420149	0.0206169	0	0	0.154249	0.0310384	0	0					0.26646	0.00877096	0	0																	0.152456	0.0144264	0	0
0.0015666	0.0002656	0.04435	4	0.992					0.471787	0.0150819	0	0									0.252036	0.0109988	0	0	0.0599488	0.0134103	0	0													0.207931	0.00925381	0	0
0.0016003	0.0002712	0.04529	4	0.982									0.238196	0.027622	0	0					0.206672	0.0097755	0	0					0.19432	0.0127601	0	0	0.34246	0.0173101	0	0
0.001614	0.0002736	0.04568	4	0.984					0.466749	0.0196251	0	0					0.0588294	0.0145784	0	0	0.265347	0.0103841	0	0					0.192663	0.00972796	0	0
0.0016154	0.0002738	0.04572	4	0.987									0.187453	0.0308768	0	0					0.206281	0.00981815	0	0									0.33822	0.017261	0	0					0.254624	0.0168557	0	0
0.001648	0.0002793	0.04664	4	0.988	0.118126	0.0359696	0	0	0.359174	0.0440146	0	0									0.257557	0.0119061	0	0																	0.252733	0.0166195	0	0
0.0016748	0.0002839	0.0474	4	0.987					0.329953	0.0606326	0	0									0.259989	0.0123812	0	0									0.143705	0.0510287	0	0					0.253389	0.0187651	0	0
0.0016963	0.0002875	0.04802	4	0.987					0.506108	0.0153075	0	0									0.289111	0.00834044	0	0					0.0798711	0.0334441	0	0									0.112101	0.041264	0	0
0.0016994	0.000288	0.0481	4	0.988	0.309352	0.0163791	0	0					0.23281	0.0301735	0	0					0.191372	0.010438	0	0																	0.253986	0.0173242	0	0
0.0017328	0.0002937	0.04905	4	0.982					0.419945	0.0561686	0	0									0.275057	0.0120079	0	0					0.192162	0.0147103	0	0	0.095168	0.0493558	0	0
0.0017331	0.0002937	0.04905	4	0.983	0.0662689	0.0344802	0	0	0.452776	0.0399976	0	0									0.276155	0.011625	0	0					0.187867	0.0129122	0	0
0.0017542	0.0002956	0.04966	3	0.99					0.495695	0.0148773	0	0									0.286129	0.00836107	0	0																	0.207927	0.00976266	0	0
0.0017713	0.0002984	0.05014	3	0.985					0.524932	0.0139063	0	0									0.291646	0.00844398	0	0					0.16822	0.00795085	0	0
0.0017887	0.0003031	0.05062	4	0.983	0.305804	0.0167678	0	0					0.297502	0.0272735	0	0					0.192459	0.0107201	0	0					0.187371	0.0133879	0	0
0.0017936	0.000304	0.05076	4	0.981																	0.203629	0.0107717	0	0									0.359577	0.0182962	0	0	0.0576665	0.0141533	0	0	0.36027	0.00764155	0	0
0.0018079	0.0003064	0.05117	4	0.983																	0.1902	0.0125179	0	0	0.0563453	0.0144743	0	0					0.393714	0.0137	0	0					0.342344	0.00727487	0	0
0.0019074	0.0003233	0.05398	4	0.978																	0.220131	0.010454	0	0					0.0844525	0.0355326	0	0	0.422721	0.0136874	0	0					0.250208	0.0419897	0	0
0.001972	0.0003322	0.05581	3	0.98																	0.218666	0.0105792	0	0									0.413248	0.0132741	0	0					0.34849	0.00739459	0	0
0.0019721	0.0003342	0.05581	4	0.98	5.19792e-09	0.10179	0	0													0.219529	0.0116404	0	0									0.411872	0.104828	0	0					0.34891	0.0101247	0	0
0.0019731	0.0003344	0.05584	4	0.981													2.30844e-08	0.0227302	0	0	0.21691	0.0116288	0	0									0.417105	0.0276668	0	0					0.346635	0.00969829	0	0
0.0020319	0.0003444	0.05751	4	0.974																	0.187365	0.0132673	0	0	0.0733916	0.0152686	0	0	0.286913	0.006494	0	0	0.425889	0.0142761	0	0
0.0020732	0.0003514	0.05868	4	0.982	0.37399	0.014148	0	0													0.172757	0.0137187	0	0	0.0665233	0.0153936	0	0													0.368822	0.00748567	0	0
0.0021065	0.0003572	0.05965	4	0.994									0.462538	0.0265344	0	0					0.177526	0.0122381	0	0													0.183347	0.0114746	0	0	0.170308	0.0173403	0	0
0.0022237	0.0003769	0.06294	4	0.98	0.355236	0.0212591	0	0													0.198446	0.0121457	0	0													0.0418581	0.016936	0	0	0.384266	0.0078804	0	0
0.0022392	0.0003796	0.06339	4	1.006					0.277411	0.0308452	0	0	0.474452	0.0275144	0	0					0.185161	0.0128575	0	0													0.0687379	0.0142825	0	0
0.0022822	0.0003868	0.06459	4	0.971																	0.21866	0.0120862	0	0					0.296584	0.00716966	0	0	0.431898	0.01972	0	0	0.0235498	0.0156924	0	0
0.0022863	0.0003876	0.06473	4	0.991									0.518602	0.0237137	0	0					0.178584	0.0128219	0	0					0.117419	0.0134901	0	0					0.176878	0.0118257	0	0
0.0022935	0.0003887	0.06492	4	0.978	0.398687	0.0144142	0	0													0.206966	0.0119527	0	0					0.0351539	0.038536	0	0									0.337333	0.0450737	0	0
0.0023049	0.0003884	0.06524	3	0.979	0.395353	0.0139361	0	0													0.206165	0.0119144	0	0																	0.377869	0.00755557	0	0
0.0023108	0.0003917	0.06541	4	0.979	0.38631	0.0358381	0	0									8.71432e-07	0.0303221	0	0	0.212219	0.0125882	0	0																	0.38024	0.00997462	0	0
0.002313	0.0003897	0.06546	3	0.971																	0.224666	0.011447	0	0					0.292964	0.00677698	0	0	0.452874	0.0139628	0	0
0.0023141	0.0003922	0.06549	4	0.97	4.21442e-07	0.104384	0	0													0.227301	0.0124233	0	0					0.293862	0.00878588	0	0	0.44903	0.106401	0	0
0.002322	0.0003935	0.06572	4	0.97													4.51542e-06	0.023645	0	0	0.232189	0.0124615	0	0					0.295792	0.00853719	0	0	0.441618	0.0279695	0	0
0.0024944	0.000423	0.07064	4	1.004					0.277452	0.0250599	0	0													0.225915	0.0125311	0	0									0.208328	0.0127377	0	0	0.29244	0.0133246	0	0
0.0025497	0.0004322	0.07218	4	1.004					0.365347	0.0341868	0	0	0.410715	0.0300367	0	0	0.00283041	0.016957	0	0	0.224739	0.0144558	0	0
0.0025501	0.0004297	0.07219	3	1.004					0.369074	0.0258135	0	0	0.408039	0.0253252	0	0					0.226445	0.0101896	0	0
0.0025515	0.0004325	0.07223	4	1.003	2.69669e-08	0.0340633	0	0	0.361735	0.0514894	0	0	0.413347	0.0338618	0	0					0.228208	0.015539	0	0
0.002563	0.0004344	0.07255	4	1.003					0.34556	0.0601476	0	0	0.430366	0.0340994	0	0					0.227271	0.0153401	0	0									2.52427e-08	0.0430993	0	0
0.0025634	0.0004344	0.07255	4	0.99									0.387884	0.0322169	0	0	0.198628	0.0147965	0	0	0.181373	0.0136626	0	0																	0.221653	0.020874	0	0
0.0025654	0.0004349	0.07262	4	1.004					0.393065	0.0268608	0	0	0.382733	0.0302394	0	0					0.228039	0.0144886	0	0	2.23735e-08	0.0203681	0	0
0.0026044	0.0004415	0.07373	4	0.996																					0.197115	0.0141511	0	0					0.26536	0.02525	0	0	0.167965	0.0160804	0	0	0.365779	0.0091783	0	0
0.0026395	0.0004474	0.07471	4	0.972	0.402149	0.0158152	0	0													0.170592	0.0154784	0	0	0.0892329	0.0172415	0	0	0.310052	0.00716819	0	0
0.0027748	0.0004703	0.07853	4	0.986									0.459538	0.0285446	0	0	0.188303	0.0151225	0	0	0.184596	0.0142449	0	0					0.153991	0.0161042	0	0
0.0028662	0.0004858	0.08112	4	0.995	0.257726	0.0279278	0	0																	0.19785	0.0151886	0	0									0.156219	0.0188747	0	0	0.383134	0.00902524	0	0
0.0029123	0.0004938	0.08247	4	0.999					0.339552	0.0251199	0	0													0.241038	0.0135404	0	0	0.225479	0.0114369	0	0					0.192872	0.0134879	0	0
0.0030619	0.000519	0.08667	4	0.968	0.429119	0.0241811	0	0													0.21529	0.0141705	0	0					0.319908	0.00780278	0	0					0.00376705	0.0196141	0	0
0.0030626	0.000516	0.08669	3	0.968	0.432633	0.0157636	0	0													0.215955	0.0137015	0	0					0.319474	0.00744623	0	0
0.0030865	0.0005232	0.08737	4	0.967	0.414697	0.0390671	0	0									4.86617e-07	0.0336647	0	0	0.228722	0.0143845	0	0					0.32323	0.00946795	0	0
0.003202	0.0005428	0.09065	4	1.004									0.66568	0.0194501	0	0					0.150149	0.0148191	0	0									0.0767731	0.0304331	0	0	0.111821	0.0196658	0	0
0.0032294	0.0005474	0.09141	4	0.987																					0.211833	0.0156904	0	0	0.300711	0.00850975	0	0	0.333151	0.0273403	0	0	0.141082	0.0177016	0	0
0.0032665	0.0005537	0.09247	4	1.004	0.0522189	0.0304383	0	0					0.683046	0.0172654	0	0					0.149315	0.0150839	0	0													0.119875	0.0213043	0	0
0.0033238	0.0005601	0.0941	3	1.004									0.703098	0.0127811	0	0					0.153116	0.0150063	0	0													0.148053	0.0136467	0	0
0.0033366	0.0005656	0.09446	4	1.003									0.698099	0.0129193	0	0	7.56479e-08	0.0281106	0	0	0.165124	0.0156445	0	0													0.139971	0.026242	0	0
0.0034385	0.0005829	0.09734	4	1.002									0.672471	0.0176725	0	0					0.171772	0.0195804	0	0	1.83062e-08	0.0230026	0	0									0.15798	0.0140464	0	0
0.0035443	0.0006009	0.10035	4	0.984																	0.120323	0.0198195	0	0	0.200448	0.0188667	0	0									0.254444	0.0138139	0	0	0.408332	0.00947244	0	0
0.003757	0.0006367	0.10633	4	0.985	0.321379	0.0314803	0	0																	0.216633	0.0172741	0	0	0.318323	0.00871115	0	0					0.128218	0.0214649	0	0
0.0038225	0.000644	0.10819	3	1.001									0.615296	0.01886	0	0					0.182926	0.0148706	0	0									0.203151	0.022645	0	0
0.0038225	0.0006479	0.1082	4	1.001	1.63392e-07	0.15005	0	0					0.615873	0.0273392	0	0					0.183217	0.0170814	0	0									0.20226	0.162524	0	0
0.0038238	0.0006481	0.10823	4	1.001									0.611147	0.0255427	0	0	7.99905e-08	0.0326806	0	0	0.18212	0.0168885	0	0									0.20815	0.0472121	0	0
0.003824	0.0006484	0.10828	4	1.002									0.286725	0.0612429	0	0									0.171959	0.0268884	0	0									0.276894	0.0129512	0	0	0.266228	0.03243	0	0
0.0038818	0.0006579	0.10987	4	1.007	0.229919	0.0373493	0	0					0.417918	0.0462653	0	0																					0.162864	0.0223168	0	0	0.196291	0.026225	0	0
0.0038866	0.0006548	0.11	3	1.002	0.184261	0.0210807	0	0					0.64279	0.0170872	0	0					0.1748	0.0156457	0	0
0.0039212	0.0006647	0.11101	4	1.008									0.409762	0.0480247	0	0																	0.225106	0.0376224	0	0	0.183453	0.0200648	0	0	0.189329	0.0259575	0	0
0.0039466	0.0006688	0.1117	4	1.001	0.203107	0.0555261	0	0					0.615404	0.0238521	0	0	1.08227e-06	0.0416311	0	0	0.182386	0.0170515	0	0
0.0039587	0.0006709	0.11205	4	1.003					0.294356	0.0342529	0	0					0.210411	0.020347	0	0					0.189548	0.0173512	0	0													0.308309	0.0188334	0	0
0.0039721	0.0006732	0.11242	4	0.996													0.112212	0.0298988	0	0					0.173187	0.0176869	0	0					0.343342	0.0401725	0	0					0.366841	0.0135779	0	0
0.004004	0.0006786	0.11333	4	0.993	0.458022	0.0180154	0	0																	0.179195	0.0178818	0	0	0.0647007	0.051379	0	0									0.291411	0.0605366	0	0
0.004015	0.0006804	0.11364	4	0.995	0.405491	0.0482998	0	0									0.0405042	0.0381486	0	0					0.174033	0.0177709	0	0													0.37493	0.0130894	0	0
0.004042	0.000685	0.1144	4	0.996	0.444909	0.134431	0	0																	0.175811	0.0177754	0	0					0.00891185	0.142661	0	0					0.365913	0.0141704	0	0
0.0040421	0.000681	0.1144	3	0.996	0.453233	0.0176401	0	0																	0.175759	0.0177031	0	0													0.366511	0.0104177	0	0
0.0040421	0.000685	0.1144	4	0.996	0.453449	0.022301	0	0					3.21018e-07	0.0712711	0	0									0.17568	0.0276649	0	0													0.366376	0.0359402	0	0
0.0040421	0.000685	0.1144	4	0.996	0.453458	0.0453445	0	0	1.71348e-08	0.0602917	0	0													0.175526	0.0183002	0	0													0.366521	0.0233904	0	0
0.0041082	0.0006964	0.1163	4	1.005									0.465655	0.0449031	0	0													0.133362	0.0202947	0	0	0.23076	0.0396138	0	0	0.175226	0.0206328	0	0
0.0041089	0.0006964	0.1163	4	1.005	0.228544	0.0392335	0	0					0.48387	0.0425219	0	0													0.135222	0.0204555	0	0					0.156896	0.0231342	0	0
0.0041184	0.000698	0.11656	4	0.978													0.270217	0.0164796	0	0	0.162514	0.0202317	0	0	0.110466	0.0211923	0	0													0.434787	0.0102214	0	0
0.004194	0.0007108	0.11871	4	0.994																					0.18977	0.0180448	0	0	0.112499	0.0530437	0	0	0.487296	0.0197378	0	0					0.204287	0.0629789	0	0
0.0042103	0.0007136	0.11916	4	1									0.537916	0.0232425	0	0					0.186899	0.0194552	0	0	3.45575e-08	0.0252446	0	0					0.275609	0.0238556	0	0
0.0042117	0.000714	0.11923	4	0.992													0.0783815	0.0366803	0	0					0.254046	0.0188899	0	0									0.241754	0.0313864	0	0	0.418148	0.0108562	0	0
0.0042939	0.0007234	0.12153	3	1.002									0.708179	0.0146049	0	0	0.121183	0.0166133	0	0	0.172409	0.0175969	0	0
0.0042978	0.0007284	0.12164	4	1	0.247233	0.0222945	0	0					0.571349	0.0216433	0	0					0.181842	0.020002	0	0	4.19944e-07	0.0255541	0	0
0.0043069	0.0007256	0.1219	3	0.998																					0.18482	0.0180786	0	0					0.476953	0.019324	0	0					0.335781	0.0111756	0	0
0.0043074	0.00073	0.12192	4	0.998									4.81313e-09	0.0783285	0	0									0.187213	0.0287991	0	0					0.474971	0.0260109	0	0					0.335345	0.0381033	0	0
0.0043089	0.0007303	0.12196	4	0.997					8.10143e-08	0.0823661	0	0													0.189503	0.0194478	0	0					0.471847	0.0657396	0	0					0.336138	0.0265831	0	0
0.0043262	0.0007291	0.12249	3	0.993																					0.278381	0.0152302	0	0									0.303543	0.0123363	0	0	0.410915	0.0104239	0	0
0.0043265	0.0007335	0.1225	4	0.993																					0.279702	0.0160535	0	0	8.59189e-08	0.0524402	0	0					0.303285	0.012427	0	0	0.409871	0.0612422	0	0
0.004331	0.000734	0.12258	4	0.998					0.364134	0.0327732	0	0					0.187722	0.0206173	0	0					0.210804	0.0179076	0	0	0.234899	0.0154689	0	0
0.0043339	0.0007348	0.12271	4	1.002									0.447173	0.0542201	0	0									0.132877	0.0274512	0	0	0.155161	0.0245847	0	0					0.266329	0.0136046	0	0
0.0043597	0.0007389	0.12339	4	0.987													0.0587413	0.0302146	0	0					0.194463	0.018326	0	0	0.294683	0.0115567	0	0	0.43913	0.0398309	0	0
0.004402	0.0007463	0.12463	4	1.014					0.153392	0.0415558	0	0	0.500621	0.0473294	0	0																					0.240952	0.0165759	0	0	0.118811	0.0245437	0	0
0.004416	0.0007484	0.12498	4	0.987	0.170133	0.134192	0	0																	0.196827	0.0183801	0	0	0.290899	0.0119137	0	0	0.329538	0.14132	0	0
0.0044167	0.0007486	0.12502	4	1.008									0.53624	0.0417764	0	0	0.128719	0.0356157	0	0																	0.174898	0.0308345	0	0	0.168317	0.028085	0	0
0.004439	0.0007523	0.12564	4	0.991	0.449353	0.0233475	0	0					0.135161	0.0634459	0	0									0.152559	0.0277787	0	0	0.253998	0.0271542	0	0
0.004452	0.0007545	0.126	4	0.99	0.396539	0.0454482	0	0	0.116047	0.0577137	0	0													0.202716	0.0186848	0	0	0.275038	0.0190031	0	0
0.0044583	0.0007511	0.12618	3	0.988																					0.199516	0.0182902	0	0	0.281884	0.00957647	0	0	0.507036	0.0193009	0	0
0.0044583	0.0007556	0.12618	4	0.988									3.01584e-08	0.068817	0	0									0.199507	0.0280284	0	0	0.281889	0.0281955	0	0	0.507041	0.0266694	0	0
0.0044587	0.0007557	0.1262	4	0.988					1.46556e-07	0.0778908	0	0													0.201616	0.0191636	0	0	0.282043	0.021173	0	0	0.504743	0.0645957	0	0
0.0044612	0.0007561	0.12627	4	1									0.671302	0.0195377	0	0	0.13597	0.017168	0	0	0.192548	0.0208702	0	0	6.62172e-08	0.0262459	0	0
0.004539	0.0007695	0.12851	4	1.013					0.162714	0.0422441	0	0	0.538794	0.0449758	0	0													0.0779158	0.0185266	0	0					0.233358	0.0164886	0	0
0.0045596	0.0007682	0.12905	3	0.985	0.480126	0.0185343	0	0																	0.19684	0.0186212	0	0	0.308352	0.00939082	0	0
0.0045604	0.0007729	0.12907	4	0.985	0.476875	0.0491933	0	0									3.70659e-08	0.039299	0	0					0.199667	0.0187047	0	0	0.308723	0.0114443	0	0
0.0046318	0.000785	0.13109	4	0.973													0.226916	0.0330139	0	0	0.218311	0.0178604	0	0													0.0738673	0.0310849	0	0	0.454403	0.00991544	0	0
0.0046753	0.0007925	0.13235	4	1.007									0.607989	0.0360171	0	0	0.113251	0.0366152	0	0									0.106531	0.0214395	0	0					0.179239	0.0318105	0	0
0.0047611	0.0008024	0.1348	3	1.011									0.617836	0.0363903	0	0																					0.274354	0.0144005	0	0	0.119226	0.0254489	0	0
0.0047793	0.00081	0.13526	4	1.004	0.255198	0.0617269	0	0					0.37523	0.0511264	0	0	0.147001	0.0426019	0	0																					0.226973	0.028961	0	0
0.0047884	0.0008067	0.13552	3	0.973													0.294501	0.0169941	0	0	0.221272	0.0180616	0	0																	0.456953	0.00999261	0	0
0.004789	0.0008116	0.13554	4	0.973													0.29423	0.0172328	0	0	0.22291	0.0183056	0	0					4.09687e-08	0.0544526	0	0									0.455538	0.0625352	0	0
0.0048267	0.000818	0.13661	4	1.005									0.371051	0.0528259	0	0	0.198718	0.0328331	0	0													0.208369	0.0532989	0	0					0.226372	0.0291293	0	0
0.0048758	0.0008266	0.13805	4	1.009									0.544787	0.0392158	0	0													5.2848e-08	0.0562427	0	0					0.295779	0.0146184	0	0	0.16826	0.0757436	0	0
0.0048978	0.0008303	0.13866	4	1.02					0.186644	0.0466075	0	0	0.598363	0.0467993	0	0									0.046574	0.0228234	0	0									0.187982	0.0180345	0	0
0.0049422	0.0008329	0.13993	3	1.011									0.668669	0.0309657	0	0													0.0745414	0.0192528	0	0					0.267396	0.0144825	0	0
0.0049762	0.0008433	0.14084	4	1.008					0.142225	0.0454167	0	0	0.403831	0.051791	0	0	0.271037	0.0209251	0	0																					0.191152	0.0293408	0	0
0.0049982	0.0008471	0.14146	4	1.001	0.27863	0.0640148	0	0					0.43965	0.0472312	0	0	0.123722	0.0434478	0	0									0.159364	0.0222242	0	0
0.0050183	0.0008505	0.14203	4	1.001									0.334713	0.0697879	0	0	0.303087	0.0172474	0	0					0.0894397	0.0310009	0	0													0.273336	0.0376627	0	0
0.0050184	0.0008508	0.14208	4	1.02	0.0119098	0.0519673	0	0	0.14446	0.061781	0	0	0.661983	0.0381121	0	0																					0.201159	0.026334	0	0
0.0050199	0.000846	0.14212	3	1.02					0.154313	0.0442429	0	0	0.659415	0.0363243	0	0																					0.205965	0.0158821	0	0
0.0050199	0.000851	0.14212	4	1.02					0.15401	0.0454034	0	0	0.659517	0.0365759	0	0	0.00107315	0.0340067	0	0																	0.205082	0.0322038	0	0
0.0050199	0.000851	0.14212	4	1.02					0.155828	0.0712231	0	0	0.658177	0.0383293	0	0																	3.31179e-07	0.0609696	0	0	0.205711	0.0241059	0	0
0.0050265	0.0008519	0.14226	4	1.001									0.429544	0.0494304	0	0	0.177143	0.033193	0	0									0.160455	0.0223904	0	0	0.234221	0.0553661	0	0
0.0051016	0.0008646	0.14439	4	1.004	0.453686	0.0252361	0	0					0.340659	0.052017	0	0													0.0449288	0.0580145	0	0									0.164534	0.0771016	0	0
0.00512	0.0008626	0.14491	3	1.005	0.451119	0.0249877	0	0					0.334425	0.0513291	0	0																									0.219591	0.0298046	0	0
0.0051205	0.0008678	0.14492	4	1.005	0.448191	0.153028	0	0					0.338635	0.0550335	0	0																	8.81338e-08	0.171448	0	0					0.218376	0.0299068	0	0
0.0051209	0.0008679	0.14494	4	1.005	0.447877	0.0451735	0	0	7.11e-09	0.0676686	0	0	0.337447	0.0529134	0	0																									0.219777	0.0338947	0	0
0.0051694	0.0008763	0.14634	4	1.017									0.724478	0.02705	0	0									0.00363694	0.022542	0	0					0.0999239	0.0394057	0	0	0.189127	0.0230542	0	0
0.0051702	0.0008712	0.14637	3	1.017									0.726639	0.0234334	0	0																	0.101244	0.0384351	0	0	0.189331	0.0229529	0	0
0.0051704	0.0008765	0.14637	4	1.017	2.34626e-07	0.189166	0	0					0.725067	0.0285034	0	0																	0.104323	0.192512	0	0	0.187817	0.0285771	0	0
0.0051819	0.0008782	0.14666	4	1.007					0.161757	0.0460288	0	0	0.458884	0.0488036	0	0	0.257326	0.0206793	0	0									0.128546	0.0220035	0	0
0.0051833	0.0008734	0.14673	3	1.017	0.0964692	0.0378135	0	0					0.737422	0.0205572	0	0																					0.183199	0.0255218	0	0
0.0051834	0.0008786	0.14673	4	1.017	0.0967976	0.039859	0	0					0.737485	0.0243253	0	0									3.89748e-07	0.0232047	0	0									0.182812	0.0256534	0	0
0.0052373	0.0008878	0.14826	4	0.971																	0.126349	0.0240843	0	0	0.241565	0.0225518	0	0	0.341972	0.00985638	0	0					0.261552	0.0167793	0	0
0.0052408	0.0008829	0.14833	3	1.002	0.44672	0.0252874	0	0					0.395889	0.0455962	0	0													0.159083	0.0226893	0	0
0.0052411	0.0008882	0.14834	4	1.002	0.444268	0.153528	0	0					0.399747	0.0516303	0	0													0.157797	0.0228133	0	0	2.71232e-07	0.173809	0	0
0.0052429	0.0008886	0.14839	4	1.001	0.450478	0.0440059	0	0	2.37177e-08	0.0664801	0	0	0.385609	0.0491575	0	0													0.165027	0.0250559	0	0
0.0052685	0.0008876	0.14911	3	1.005									0.491624	0.0446739	0	0	0.309014	0.0174939	0	0																					0.204533	0.0297791	0	0
0.0052734	0.0008937	0.14925	4	1.005									0.475121	0.0464258	0	0	0.313144	0.0175826	0	0									6.35639e-08	0.0585649	0	0									0.216305	0.0791467	0	0
0.0053273	0.0009029	0.15079	4	0.988									0.623147	0.0407127	0	0					0.284819	0.0163788	0	0					0.0132984	0.059084	0	0									0.0669341	0.0782707	0	0
0.0053289	0.0008978	0.15083	3	0.989									0.62063	0.0390359	0	0					0.284441	0.0162464	0	0																	0.083536	0.0261097	0	0
0.0053506	0.0009015	0.15145	3	0.987									0.642406	0.0338892	0	0					0.283978	0.0163362	0	0					0.0609137	0.0197495	0	0
0.0053621	0.000909	0.15181	4	1.017									0.768595	0.0228702	0	0	0.0178771	0.0409183	0	0					0.00915381	0.0267527	0	0									0.22148	0.0356834	0	0
0.0053659	0.0009042	0.15191	3	1.017									0.774788	0.013943	0	0	0.0254849	0.0342599	0	0																	0.216909	0.0330004	0	0
0.005368	0.0009046	0.15198	3	1.017									0.765833	0.0219267	0	0									0.015505	0.0224043	0	0									0.235794	0.0141085	0	0
0.0053833	0.0009019	0.15241	2	1.017									0.777895	0.0132852	0	0																					0.239446	0.0130643	0	0
0.0054282	0.0009201	0.15366	4	1.017									0.667397	0.027818	0	0	4.40383e-05	0.0487121	0	0													0.211977	0.0556742	0	0	0.137528	0.0334062	0	0
0.0054541	0.0009243	0.15436	4	1									0.483114	0.0605538	0	0	0.292727	0.0178014	0	0					0.0575437	0.031206	0	0	0.166248	0.0280531	0	0
0.0054644	0.0009261	0.15466	4	1.017	0.206434	0.0651201	0	0					0.680949	0.0258464	0	0	5.49817e-08	0.0579849	0	0																	0.129199	0.033544	0	0
0.0055651	0.0009375	0.15751	3	1.003									0.569751	0.0384732	0	0	0.298103	0.017686	0	0									0.13532	0.0226472	0	0
0.0055708	0.0009442	0.15768	4	0.98									0.553537	0.0558424	0	0					0.31801	0.0201118	0	0	9.24581e-09	0.0374286	0	0	0.108288	0.0260718	0	0
0.0055941	0.0009481	0.15834	4	0.982									0.508318	0.0666505	0	0					0.318319	0.0202224	0	0	3.56435e-06	0.0393651	0	0													0.155199	0.0363257	0	0
0.0056295	0.0009541	0.15933	4	0.996	0.0516673	0.199932	0	0																									0.408063	0.194015	0	0	0.144517	0.0300407	0	0	0.392128	0.016283	0	0
0.0056316	0.0009545	0.15939	4	0.997													0.00221935	0.0513988	0	0													0.456019	0.0472306	0	0	0.148243	0.0345508	0	0	0.39006	0.015865	0	0
0.0056317	0.0009488	0.1594	3	0.997																													0.457554	0.0309998	0	0	0.149335	0.0234911	0	0	0.389684	0.0132175	0	0
0.0056319	0.0009545	0.1594	4	0.997																									1.06665e-07	0.0620959	0	0	0.459716	0.0339188	0	0	0.148134	0.0240043	0	0	0.388766	0.0742596	0	0
0.0056374	0.0009554	0.15956	4	0.996					3.49946e-08	0.0985327	0	0																					0.444814	0.0879148	0	0	0.158686	0.0264367	0	0	0.392894	0.0286607	0	0
0.0056535	0.0009469	0.16003	2	0.995									0.734905	0.0161749	0	0					0.259973	0.0147203	0	0
0.0057096	0.0009619	0.16159	3	0.99													0.338666	0.0165588	0	0					0.205313	0.0206589	0	0													0.445829	0.0118902	0	0
0.00571	0.0009677	0.1616	4	0.99													0.338491	0.0167318	0	0					0.20679	0.0212746	0	0	7.68945e-08	0.0604158	0	0									0.444559	0.0703788	0	0
0.0057787	0.0009735	0.16355	3	0.995	0.466742	0.032359	0	0																													0.113013	0.0263041	0	0	0.414859	0.0123026	0	0
0.0057788	0.0009794	0.16356	4	0.995	0.46499	0.0713432	0	0	4.27973e-07	0.0775934	0	0																									0.114421	0.0292675	0	0	0.41519	0.0271327	0	0
0.0057791	0.0009794	0.16357	4	0.995	0.469664	0.0349554	0	0																					1.58082e-07	0.0621001	0	0					0.111513	0.0268582	0	0	0.413497	0.0731735	0	0
0.0057848	0.0009746	0.16374	3	0.992									0.70336	0.0220809	0	0					0.289116	0.0204135	0	0	3.16842e-08	0.0294796	0	0
0.0057849	0.0009804	0.16373	4	0.994	0.453025	0.0573121	0	0									6.75324e-08	0.0605244	0	0																	0.123129	0.0350367	0	0	0.418313	0.0152924	0	0
0.005801	0.0009831	0.16418	4	0.965													0.279195	0.0195851	0	0	0.169426	0.023994	0	0	0.150429	0.0247778	0	0	0.365864	0.0104061	0	0
0.0058289	0.0009879	0.16498	4	1.004									0.330249	0.0577165	0	0													0.0792661	0.0623796	0	0	0.492112	0.0304012	0	0					0.10266	0.0820438	0	0
0.0058836	0.0009912	0.16652	3	1.003									0.36285	0.051588	0	0													0.151291	0.0240812	0	0	0.488749	0.0303331	0	0
0.0058853	0.0009915	0.16657	3	1.007									0.322254	0.0574773	0	0																	0.485558	0.0300152	0	0					0.19886	0.031677	0	0
0.0058854	0.0009974	0.16657	4	1.003					3.40523e-08	0.0873637	0	0	0.367488	0.0527735	0	0													0.151582	0.0290841	0	0	0.483807	0.0654688	0	0
0.0058891	0.0009981	0.16668	4	1.007					2.07353e-08	0.090007	0	0	0.334666	0.0578001	0	0																	0.476388	0.0673187	0	0					0.195827	0.03941	0	0
0.0059415	0.001001	0.16818	3	0.971																	0.263598	0.0187467	0	0													0.25793	0.0178247	0	0	0.449323	0.0111661	0	0
0.0059438	0.0010074	0.16824	4	0.971																	0.266469	0.0193331	0	0					4.47967e-08	0.0601172	0	0					0.257751	0.0179138	0	0	0.446518	0.0690604	0	0
0.0059698	0.0010119	0.16899	4	0.98													0.0838282	0.0438275	0	0					0.298443	0.0218271	0	0	0.350818	0.0111072	0	0					0.247259	0.0374077	0	0
0.0060999	0.0010279	0.17269	3	0.981																					0.323947	0.0174167	0	0	0.343974	0.0105979	0	0					0.31321	0.0146191	0	0
0.0062405	0.0010577	0.17663	4	1.019					0.187311	0.0603289	0	0	0.641522	0.0614646	0	0	0.188141	0.0267686	0	0					0.00192494	0.0320808	0	0
0.0062407	0.0010514	0.17663	3	1.019					0.185314	0.0501695	0	0	0.644287	0.0405673	0	0	0.189287	0.018697	0	0
0.0062513	0.0010594	0.17692	4	0.995	0.0640546	0.328539	0	0									0.151144	0.0734363	0	0													0.37428	0.274555	0	0					0.405306	0.0169943	0	0
0.0062527	0.0010534	0.17696	3	0.995													0.16352	0.0368218	0	0													0.426941	0.049104	0	0					0.404396	0.0162929	0	0
0.0062532	0.0010597	0.17698	4	0.995													0.165727	0.0376209	0	0									1.25696e-06	0.0654196	0	0	0.422843	0.0523233	0	0					0.406198	0.0796386	0	0
0.0062571	0.0010604	0.17709	4	0.995					4.5387e-07	0.163578	0	0					0.175901	0.0652901	0	0													0.410077	0.188207	0	0					0.408604	0.0357604	0	0
0.0062604	0.001061	0.17719	4	1.019					0.221914	0.113154	0	0	0.616753	0.0448605	0	0	0.180806	0.055845	0	0													3.74468e-08	0.133757	0	0
0.0062616	0.0010612	0.17723	4	1.019	9.95836e-06	0.1468	0	0	0.222894	0.106612	0	0	0.615372	0.0463516	0	0	0.181208	0.0785542	0	0
0.0063041	0.0010621	0.17843	3	1.007					0.720625	0.0204749	0	0									0.226042	0.0218738	0	0	0.059923	0.0268185	0	0
0.0063202	0.0010648	0.17889	3	0.994	0.504663	0.0590783	0	0									0.0746818	0.0475224	0	0																					0.414727	0.0155652	0	0
0.0063217	0.0010715	0.17893	4	0.994	0.493449	0.0622525	0	0									0.0831118	0.0485964	0	0									1.80658e-07	0.0650445	0	0									0.417334	0.0783036	0	0
0.0063229	0.0010717	0.17897	4	0.994	0.489001	0.198099	0	0	4.79703e-06	0.143885	0	0					0.0871587	0.0937523	0	0																					0.417719	0.0354356	0	0
0.006381	0.0010815	0.18061	4	1.007					0.702783	0.0240501	0	0									0.20656	0.026756	0	0	0.0980967	0.0279234	0	0									6.74551e-06	0.0215196	0	0
0.0064131	0.0010741	0.18152	2	0.995	0.595263	0.0129618	0	0																																	0.399806	0.0123873	0	0
0.0064131	0.0010805	0.18152	3	0.995	0.595131	0.166841	0	0																									1.23954e-06	0.178972	0	0					0.399934	0.0171417	0	0
0.0064133	0.0010805	0.18153	3	0.995	0.594331	0.0482961	0	0	4.19694e-08	0.0734691	0	0																													0.400657	0.0274506	0	0
0.0064134	0.0010806	0.18153	3	0.995	0.594015	0.0150053	0	0																					6.85598e-08	0.0640746	0	0									0.401004	0.0747676	0	0
0.0064243	0.0010888	0.18184	4	0.995	0.544124	0.172528	0	0																					2.94167e-05	0.0670598	0	0	0.0547252	0.187315	0	0					0.396484	0.0824753	0	0
0.0064324	0.0010902	0.18206	4	1.003					0.338867	0.0434477	0	0					0.206321	0.0421869	0	0																	0.111072	0.0365688	0	0	0.346759	0.0235297	0	0
0.0064341	0.0010906	0.18213	4	1.01					0.563289	0.0305895	0	0													0.277731	0.0199503	0	0	0.080928	0.0656122	0	0									0.0884751	0.0809442	0	0
0.0064611	0.0010951	0.18288	4	0.993	0.602436	0.0487633	0	0	5.17337e-08	0.0742136	0	0																	0.0593597	0.0647227	0	0									0.331251	0.0813393	0	0
0.0064802	0.0010919	0.18344	3	1.009					0.576641	0.0280609	0	0													0.281285	0.0196949	0	0	0.150715	0.0151255	0	0
0.0064804	0.0010985	0.18344	4	1.008					0.574461	0.0469214	0	0	4.93281e-08	0.100409	0	0									0.282544	0.0369542	0	0	0.151485	0.0328094	0	0
0.0064916	0.0010872	0.18373	2	1.005					0.744518	0.0176658	0	0									0.260121	0.0158634	0	0
0.0064927	0.001094	0.18379	3	1.013					0.554172	0.0297289	0	0													0.273026	0.0196126	0	0													0.185628	0.0186781	0	0
0.0064929	0.0011006	0.1838	4	1.013					0.552228	0.0465062	0	0	1.12435e-07	0.111782	0	0									0.274316	0.0385136	0	0													0.18616	0.0450608	0	0
0.0064968	0.0011011	0.18388	4	1.006					0.678193	0.0444016	0	0									0.217678	0.0246582	0	0	0.109894	0.0273411	0	0					2.06755e-08	0.051305	0	0
0.0065326	0.0011071	0.18489	4	0.996	0.349516	0.231546	0	0	5.45927e-09	0.12967	0	0																					0.263519	0.315884	0	0					0.383145	0.031363	0	0
0.0065371	0.0011013	0.18501	3	1.016	0.164533	0.0707007	0	0					0.729171	0.0279443	0	0	0.122338	0.0495399	0	0
0.0065374	0.0011079	0.18502	4	1.016	0.158003	0.340524	0	0					0.731271	0.0319426	0	0	0.126757	0.0750123	0	0													3.58127e-08	0.292331	0	0
0.0065536	0.0011107	0.18549	4	1.002	6.17678e-09	0.223617	0	0	0.722098	0.0718628	0	0									0.280101	0.0199859	0	0									9.44709e-07	0.280958	0	0
0.006557	0.0011047	0.18558	3	1.002					0.72147	0.0435689	0	0									0.28061	0.0196187	0	0									3.07849e-08	0.0513231	0	0
0.0065694	0.0011134	0.18593	4	1.002	8.85107e-08	0.0591683	0	0	0.719749	0.0376247	0	0									0.282693	0.0202776	0	0													2.95656e-07	0.0305321	0	0
0.006572	0.0011072	0.18601	3	1.016									0.728243	0.0302928	0	0	0.158901	0.0377305	0	0													0.128935	0.0608577	0	0
0.0065789	0.0011084	0.1862	3	1.002	1.16697e-08	0.0409162	0	0	0.717886	0.0338045	0	0									0.28377	0.0199171	0	0
0.0065859	0.0011162	0.18641	4	1.006	1.04755e-05	0.0410757	0	0	0.670715	0.0354206	0	0									0.212486	0.0251836	0	0	0.122666	0.0275034	0	0
0.0065914	0.0011171	0.18655	4	1.016	0.245766	0.0726796	0	0					0.698085	0.0364969	0	0	0.0721554	0.0536391	0	0					2.50965e-08	0.0280682	0	0
0.0066033	0.0011191	0.1869	4	1.016									0.703644	0.0394792	0	0	0.129349	0.04229	0	0					1.80595e-08	0.0283575	0	0					0.183177	0.0630371	0	0
0.0066083	0.0011133	0.18703	3	1.002					0.713968	0.0202004	0	0									0.287741	0.0194725	0	0													3.53951e-08	0.0211605	0	0
0.0067476	0.0011301	0.19098	2	1.016									0.783563	0.0155155	0	0	0.232224	0.0151822	0	0
0.0067549	0.001138	0.19118	3	1.016									0.777071	0.0239646	0	0	0.23867	0.0181452	0	0					4.77891e-08	0.0277553	0	0
0.0067551	0.001138	0.19119	3	0.987																									0.319511	0.0121046	0	0	0.549598	0.0319323	0	0	0.117544	0.0253994	0	0
0.0067554	0.0011449	0.19119	4	0.987	1.1286e-07	0.213228	0	0																					0.320176	0.0145214	0	0	0.547014	0.203879	0	0	0.119397	0.0329493	0	0
0.0067565	0.0011451	0.19122	4	0.987					6.92884e-08	0.106395	0	0																	0.320712	0.0258784	0	0	0.543849	0.0999323	0	0	0.121978	0.029532	0	0
0.0067567	0.0011451	0.19123	4	0.986													2.32208e-08	0.0554454	0	0									0.321471	0.0143107	0	0	0.543476	0.0481151	0	0	0.121533	0.0379399	0	0
0.006774	0.0011412	0.19172	3	1.016	0.328041	0.0364018	0	0	0.00681426	0.0684421	0	0	0.681594	0.0440403	0	0
0.0067744	0.0011345	0.19173	2	1.016	0.330946	0.0217099	0	0					0.685393	0.0219249	0	0
0.0067744	0.0011413	0.19173	3	1.016	0.33046	0.0246215	0	0					0.68587	0.0267446	0	0									4.32569e-08	0.0263894	0	0
0.0067748	0.0011413	0.19174	3	1.016	0.328763	0.1739	0	0					0.687627	0.0324194	0	0																	5.94424e-08	0.196542	0	0
0.0067782	0.0011487	0.19184	4	1.017	0.318822	0.0629211	0	0	0.0289728	0.104656	0	0	0.669002	0.080515	0	0									2.43457e-06	0.0403515	0	0
0.0067857	0.0011432	0.19205	3	1					0.695789	0.0208961	0	0					2.93797e-08	0.02332	0	0	0.303835	0.0203582	0	0
0.0067879	0.0011435	0.19211	3	1.002					0.333918	0.0444673	0	0					0.313821	0.0235136	0	0																					0.354191	0.0239682	0	0
0.0067898	0.0011507	0.19216	4	1.002					0.342562	0.04599	0	0					0.310683	0.0235896	0	0									6.85577e-08	0.066159	0	0									0.349093	0.0831315	0	0
0.0067923	0.0011512	0.19225	4	1.005					0.652187	0.0236595	0	0					6.89101e-09	0.0234049	0	0	0.215422	0.025749	0	0	0.13758	0.0279248	0	0
0.0067979	0.0011521	0.1924	4	1.017	0.305856	0.224627	0	0	0.0594802	0.100262	0	0	0.651973	0.0446264	0	0																	3.83693e-05	0.287898	0	0
0.0068096	0.0011541	0.19273	4	1.001					0.700479	0.021068	0	0					8.9329e-07	0.040891	0	0	0.287701	0.020552	0	0													0.0126911	0.037599	0	0
0.006839	0.001159	0.19356	4	1.017	0.272751	0.197384	0	0					0.680512	0.042771	0	0									0.000119652	0.0291563	0	0					0.0632529	0.21714	0	0
0.0068636	0.0011632	0.19426	4	1.002					0.703998	0.0504287	0	0									0.275973	0.0206771	0	0									0.0221814	0.0703844	0	0	0.000238327	0.0289066	0	0
0.0069719	0.0011745	0.19732	3	0.996																									0.0403521	0.0676122	0	0	0.641495	0.016985	0	0					0.314574	0.0798257	0	0
0.0069867	0.0011701	0.19774	2	0.998																													0.636255	0.014512	0	0					0.361492	0.0138272	0	0
0.0069881	0.0011773	0.19778	3	0.998					1.52726e-08	0.0975288	0	0																					0.633543	0.0687738	0	0					0.363968	0.0306961	0	0
0.0070032	0.0011869	0.19821	4	0.994					3.35497e-08	0.0979654	0	0																	0.0982634	0.0679944	0	0	0.646877	0.069887	0	0					0.249231	0.0841212	0	0
0.0070123	0.0011884	0.19846	4	0.957													0.268522	0.0407286	0	0	0.251118	0.0216622	0	0					0.388417	0.0106484	0	0					0.0491562	0.0383378	0	0
0.0070812	0.001193	0.20042	3	0.957													0.31356	0.0206536	0	0	0.252925	0.0216577	0	0					0.390163	0.0105812	0	0
0.0071722	0.0012155	0.20299	4	0.989	0.438396	0.0806073	0	0	0.138811	0.0820572	0	0																	0.309027	0.0243513	0	0					0.102926	0.0330109	0	0
0.0072541	0.0012221	0.20532	3	1.017									0.644807	0.0298148	0	0									0.0137389	0.0265812	0	0					0.357977	0.0280293	0	0
0.0072541	0.0012295	0.20532	4	1.017					1.9169e-06	0.132223	0	0	0.644321	0.0877237	0	0									0.01459	0.0437575	0	0					0.357596	0.0874512	0	0
0.0072656	0.0012168	0.20565	2	1.017									0.65267	0.025586	0	0																	0.364028	0.0254113	0	0
0.0072656	0.0012241	0.20565	3	1.017					2.50743e-07	0.0803848	0	0	0.652806	0.0459069	0	0																	0.363895	0.0483202	0	0
0.0072947	0.001229	0.20647	3	0.983	0.561622	0.0347059	0	0																					0.345185	0.011731	0	0					0.0765822	0.0292677	0	0
0.0072994	0.0012297	0.20659	3	0.986													0.104219	0.0385848	0	0									0.324522	0.0144608	0	0	0.556812	0.0493528	0	0
0.0072995	0.0012371	0.20659	4	0.985	8.44914e-07	0.351516	0	0									0.106165	0.0793807	0	0									0.325102	0.0149364	0	0	0.554221	0.290498	0	0
0.0073019	0.0012375	0.20666	4	0.985					1.41135e-07	0.186924	0	0					0.113195	0.0758238	0	0									0.326948	0.0335681	0	0	0.545138	0.221992	0	0
0.0073308	0.0012424	0.20749	4	0.983	0.530075	0.0606857	0	0									1.79972e-06	0.0668642	0	0									0.351312	0.0143376	0	0					0.101457	0.0395454	0	0
0.0073525	0.0012389	0.20813	3	1.008					0.448303	0.0397014	0	0																									0.261115	0.0212149	0	0	0.298741	0.0227952	0	0
0.007354	0.0012465	0.20817	4	1.008					0.445802	0.0422044	0	0																	1.73597e-08	0.0689374	0	0					0.264226	0.0213074	0	0	0.298095	0.0867857	0	0
0.0074481	0.0012548	0.2108	3	0.986	0.336004	0.172597	0	0																					0.32	0.0150198	0	0	0.330007	0.182989	0	0
0.0074486	0.0012624	0.21082	4	0.986	0.3542	0.258155	0	0	7.10121e-08	0.143717	0	0																	0.321113	0.0282649	0	0	0.310539	0.357748	0	0
0.007533	0.001269	0.2132	3	0.977													0.350857	0.0190311	0	0					0.250718	0.0230674	0	0	0.375343	0.0117241	0	0
0.0075882	0.0012862	0.21479	4	0.985	0.607718	0.223461	0	0	0.034738	0.155499	0	0					0.0128767	0.105771	0	0									0.32985	0.0318113	0	0
0.0075888	0.0012786	0.21481	3	0.985	0.634175	0.05184	0	0	0.0181165	0.074207	0	0																	0.332415	0.0237609	0	0
0.0075914	0.0012715	0.21489	2	0.984	0.64645	0.0126027	0	0																					0.33748	0.0115501	0	0
0.0075935	0.0012794	0.21494	3	0.984	0.649158	0.0609149	0	0									1.25841e-07	0.0504918	0	0									0.335048	0.0141726	0	0
0.0076164	0.0012755	0.21556	2	0.988																									0.302752	0.012228	0	0	0.685303	0.0133824	0	0
0.0076172	0.0012832	0.21558	3	0.988					4.74985e-08	0.0971693	0	0																	0.304326	0.0259037	0	0	0.683533	0.0719683	0	0
0.0076349	0.0012939	0.21609	4	0.999					0.447347	0.0426908	0	0					0.194211	0.0462061	0	0									0.25624	0.0204713	0	0					0.100734	0.0399777	0	0
0.0078065	0.001323	0.22094	4	1.002	0.0673417	0.144389	0	0	0.661625	0.0705943	0	0					0.000394919	0.0810313	0	0	0.272445	0.0219413	0	0
0.0079253	0.0013351	0.2243	3	0.997					0.441526	0.0433015	0	0					0.292634	0.0250738	0	0									0.263083	0.0206109	0	0
0.0080856	0.0013624	0.22888	3	1.023					0.508263	0.0447444	0	0	0.351534	0.0517058	0	0									0.162827	0.0255067	0	0
0.0084415	0.0014223	0.23895	3	1.004					0.542111	0.0380073	0	0																	0.219446	0.0194015	0	0					0.24278	0.022391	0	0
0.0087757	0.0014784	0.24837	3	0.988													0.375781	0.0421114	0	0																	0.100376	0.0425557	0	0	0.51179	0.0119855	0	0
0.0087789	0.0014878	0.24846	4	0.988													0.365559	0.0436923	0	0									3.33328e-08	0.0735016	0	0					0.110914	0.0430051	0	0	0.51149	0.0830108	0	0
0.0088371	0.0014888	0.25012	3	0.954																	0.305989	0.0223851	0	0					0.381122	0.011854	0	0					0.26715	0.0217185	0	0
0.0090662	0.0015183	0.2566	2	0.987													0.470827	0.0123964	0	0																					0.516335	0.0119882	0	0
0.0090685	0.0015277	0.25666	3	0.987													0.473399	0.0139282	0	0									6.43385e-08	0.0739378	0	0									0.513856	0.0837273	0	0
0.0096943	0.0016333	0.2744	3	1.024					0.719148	0.029342	0	0													0.233128	0.0246151	0	0									0.0713068	0.0218171	0	0
0.0098485	0.0016693	0.27877	4	1.022					0.671346	0.0603164	0	0													0.262004	0.0270502	0	0					1.86539e-08	0.088229	0	0	0.0888812	0.0341059	0	0
0.009964	0.0016888	0.28204	4	1.022	1.33681e-08	0.0765093	0	0	0.65585	0.0465009	0	0													0.270434	0.0273645	0	0									0.0955067	0.0377277	0	0
0.0100472	0.0016828	0.28439	2	1.025					0.50109	0.0497134	0	0	0.523483	0.0490525	0	0
0.0100636	0.0016956	0.28486	3	1.025					0.52713	0.0524803	0	0	0.497796	0.0708666	0	0																									8.81454e-08	0.0332929	0	0
0.0100692	0.0016965	0.28502	3	1.024					0.471048	0.0529554	0	0	0.553287	0.0667044	0	0													2.32038e-08	0.0252712	0	0
0.0103108	0.0017269	0.29185	2	1.024					0.771133	0.0253536	0	0													0.253165	0.0245129	0	0
0.0103108	0.0017372	0.29185	3	1.024					0.770805	0.029062	0	0					0.000592917	0.0254283	0	0					0.252893	0.0272168	0	0
0.0103326	0.0017513	0.29246	4	1.024	5.49746e-10	0.276335	0	0	0.756022	0.0902666	0	0													0.267743	0.0273917	0	0					1.95443e-08	0.352501	0	0
0.0103342	0.0017411	0.29251	3	1.024	2.60996e-08	0.0456803	0	0	0.755499	0.0429386	0	0													0.268307	0.0272628	0	0
0.0103381	0.0017418	0.29262	3	1.024					0.754236	0.0536473	0	0													0.269502	0.0273157	0	0					3.2177e-09	0.0582823	0	0
0.0103672	0.0017571	0.29344	4	1.023	2.79059e-08	0.166445	0	0	0.743452	0.0820381	0	0					0.0159982	0.0927584	0	0					0.263985	0.0274303	0	0
0.0103692	0.0017575	0.2935	4	1.023					0.742533	0.0965835	0	0					0.0131082	0.0686409	0	0					0.267792	0.0275043	0	0					2.81244e-08	0.15712	0	0
0.0103939	0.0017617	0.29421	4	1.022					0.531825	0.0539937	0	0	0.439165	0.0731267	0	0													4.63154e-05	0.0828618	0	0									0.0512021	0.109195	0	0
0.0104077	0.001764	0.2946	4	1.021					0.616348	0.0305075	0	0					0.000124927	0.0548071	0	0					0.289208	0.0287481	0	0									0.115095	0.0484955	0	0
0.0107484	0.0018108	0.30421	3	0.963																	0.334053	0.0278928	0	0	0.208702	0.0327425	0	0													0.420487	0.0164038	0	0
0.0107489	0.0018217	0.30423	4	0.963																	0.331784	0.0280679	0	0	0.21054	0.0335967	0	0	2.47079e-08	0.0825519	0	0									0.42109	0.0963669	0	0
0.010787	0.0018281	0.3053	4	0.998					0.503453	0.0983335	0	0					4.23719e-08	0.071327	0	0	0.269479	0.0257761	0	0									0.225264	0.159691	0	0
0.0126551	0.002132	0.35817	3	0.972													0.44992	0.0503646	0	0									0.443838	0.0127441	0	0					0.0780646	0.0512405	0	0
0.0128296	0.0021486	0.36312	2	0.971													0.523831	0.0135794	0	0									0.447259	0.0125937	0	0
0.0128598	0.0021665	0.36397	3	0.95																	0.346668	0.0304634	0	0	0.252515	0.0352124	0	0	0.351044	0.0153704	0	0
0.0129333	0.0021662	0.36609	2	0.989																																	0.463748	0.0149632	0	0	0.524873	0.0143992	0	0
0.0129425	0.0021807	0.36635	3	0.989																									3.53541e-08	0.0860389	0	0					0.468906	0.0163788	0	0	0.519962	0.0967755	0	0
0.0133482	0.0022354	0.37778	2	0.95																	0.486363	0.0159865	0	0																	0.463363	0.0166229	0	0
0.0133531	0.0022495	0.37792	3	0.95																	0.49031	0.0179533	0	0					5.55667e-08	0.0896716	0	0									0.459256	0.10292	0	0
0.013984	0.002342	0.3958	2	1.021					0.861635	0.0291161	0	0																													0.159134	0.0271864	0	0
0.0139946	0.0023578	0.39611	3	1.02					0.851198	0.0337337	0	0																	1.0719e-07	0.0946916	0	0									0.168858	0.117423	0	0
0.0142962	0.0023945	0.40467	2	1.015									0.859066	0.0344992	0	0									0.155551	0.0338046	0	0
0.0142964	0.0024088	0.40467	3	1.015									0.860839	0.106029	0	0									0.153822	0.0518008	0	0													4.1126e-07	0.0576471	0	0
0.0143235	0.0024133	0.40544	3	1.015									0.878679	0.0892732	0	0									0.136458	0.0497426	0	0	1.79391e-08	0.0416416	0	0
0.01435	0.0024033	0.40616	2	1.018					0.898525	0.0248021	0	0																	0.119761	0.0222086	0	0
0.0146908	0.00249	0.41584	4	1.007									0.633899	0.109485	0	0									0.257158	0.0527229	0	0	1.89973e-06	0.097703	0	0									0.116157	0.135384	0	0
0.014871	0.0024906	0.42091	2	1.028					0.905401	0.0268905	0	0																									0.122768	0.0260918	0	0
0.0148713	0.0025055	0.42092	3	1.028					0.904023	0.0288106	0	0					7.93587e-08	0.0581212	0	0																	0.124166	0.0551378	0	0
0.0148728	0.0025207	0.42096	4	1.028	5.97802e-08	0.210076	0	0	0.901633	0.103504	0	0					6.19881e-06	0.143245	0	0																	0.126275	0.058402	0	0
0.0148761	0.0025213	0.42105	4	1.028	2.42802e-05	0.388394	0	0	0.899144	0.108747	0	0																					3.06295e-05	0.453092	0	0	0.128721	0.0485283	0	0
0.0148762	0.0025063	0.42105	3	1.028					0.898937	0.0738534	0	0																					5.00396e-08	0.099453	0	0	0.129052	0.0413123	0	0
0.0148851	0.0025078	0.42131	3	1.028	3.68076e-08	0.0852776	0	0	0.894705	0.0564675	0	0																									0.133175	0.0451098	0	0
0.0155593	0.002637	0.44038	4	1.027					0.826434	0.126473	0	0					0.000151257	0.119185	0	0													0.0989307	0.203907	0	0	0.101132	0.0602137	0	0
0.0156109	0.0026144	0.44183	2	1.028					0.925901	0.0291853	0	0					0.101943	0.0281789	0	0
0.0156114	0.00263	0.44184	3	1.028	9.84048e-08	0.203205	0	0	0.92394	0.0993272	0	0					0.103787	0.113307	0	0
0.015612	0.0026459	0.44186	4	1.028	7.63152e-08	0.509521	0	0	0.92279	0.12056	0	0					0.10489	0.126013	0	0													3.79845e-08	0.479677	0	0
0.015613	0.0026303	0.44189	3	1.028					0.921587	0.11777	0	0					0.106	0.0837704	0	0													8.68515e-08	0.191313	0	0
0.016336	0.0027361	0.4624	2	1.014									1	0	0	0																									0.0140831	0	0	0
0.016336	0.0027524	0.4624	3	1.014									1	0	0	0													1.39308e-08	0	0	0									0.0139524	0	0	0
0.016414	0.0027491	0.4646	2	1.013									1	0	0	0													0.0129809	0	0	0
0.0164317	0.0027518	0.46506	2	1.028	0.103598	0.0518476	0	0	0.92458	0.0530665	0	0
0.0164322	0.0027683	0.46507	3	1.028	0.10008	0.347496	0	0	0.928127	0.113436	0	0																					1.01693e-07	0.442514	0	0
0.0166144	0.0027825	0.47024	2	1.028					0.932551	0.067748	0	0																					0.0959271	0.0663911	0	0
0.0167967	0.0028129	0.47538	2	0.932																	0.539568	0.0162928	0	0					0.392212	0.0162466	0	0
0.0186649	0.0031261	0.5283	2	0.972																									0.453302	0.0153785	0	0					0.518992	0.0166643	0	0
0.0199239	0.0033369	0.56394	2	0.986																					0.544637	0.022928	0	0													0.441304	0.0221427	0	0
0.019925	0.003357	0.56397	3	0.986																					0.546904	0.0262522	0	0	9.78948e-09	0.111704	0	0									0.439093	0.130201	0	0
0.0227714	0.0038138	0.64453	2	0.973																					0.606344	0.0219286	0	0	0.36692	0.020309	0	0
0.0257817	0.0043433	0.72968	3	0.994																	0.155222	0.0470474	0	0	0.204166	0.0531975	0	0					0.634683	0.0478427	0	0
0.0258947	0.0043885	0.73287	4	0.992	2.08181e-07	0.277777	0	0													0.174475	0.0503835	0	0	0.223785	0.054971	0	0					0.593794	0.276776	0	0
0.0259761	0.0044022	0.73518	4	0.993																	0.166902	0.053897	0	0	0.243629	0.0589507	0	0					0.582011	0.0708654	0	0	3.2413e-08	0.0548772	0	0
0.0272667	0.004621	0.7717	4	0.987													4.69382e-09	0.0660228	0	0	0.228631	0.0515913	0	0	0.271111	0.0560473	0	0					0.486846	0.077118	0	0
0.0274522	0.0045974	0.77695	2	1.006																					0.307064	0.0443385	0	0					0.699071	0.0449406	0	0
0.0274594	0.0046259	0.77716	3	1.006																					0.316326	0.0449979	0	0					0.689617	0.0722316	0	0	5.98905e-08	0.0494371	0	0
0.0274989	0.0046326	0.77828	3	1.006	4.97747e-08	0.267885	0	0																	0.330822	0.0445237	0	0					0.675095	0.273558	0	0
0.0275553	0.0046699	0.77987	4	1.006	2.23619e-05	0.361901	0	0																	0.335264	0.0454432	0	0					0.661839	0.321745	0	0	0.0085658	0.0668356	0	0
0.0280419	0.0046962	0.79365	2	0.986																	0.261081	0.0396317	0	0									0.725412	0.0432505	0	0
0.0281128	0.004736	0.79565	3	1.005													1.24026e-08	0.0628707	0	0					0.396405	0.0450025	0	0					0.608805	0.078061	0	0
0.0281279	0.0047386	0.79609	3	0.984	5.95559e-08	0.280781	0	0													0.289577	0.0412723	0	0									0.69438	0.273265	0	0
0.0286432	0.0048254	0.81067	3	0.98																	0.336393	0.0420181	0	0									0.64333	0.0586975	0	0	2.69152e-08	0.0521977	0	0
0.0291119	0.0049044	0.82393	3	0.977													2.9992e-08	0.06659	0	0	0.360913	0.0421545	0	0									0.615587	0.0702881	0	0
0.0299927	0.005083	0.84886	4	0.978													9.1845e-05	0.0995174	0	0	0.342388	0.0433001	0	0									0.596057	0.0715637	0	0	0.0396891	0.078644	0	0
0.0300147	0.0050867	0.84948	4	1.005	0.284555	0.694104	0	0									3.2984e-08	0.161113	0	0					0.335253	0.0467691	0	0					0.385132	0.556539	0	0
0.030101	0.0051014	0.85193	4	1.005													2.34921e-08	0.10099	0	0					0.401239	0.0480605	0	0					0.451785	0.0822279	0	0	0.151974	0.0803504	0	0
0.0313452	0.0053124	0.88717	4	0.982	0.274322	0.385823	0	0													0.299902	0.0442938	0	0									0.407491	0.342429	0	0	2.27113e-08	0.071077	0	0
0.0315458	0.0053464	0.89284	4	0.981	0.286168	0.70987	0	0									3.78934e-08	0.165483	0	0	0.304889	0.0440283	0	0									0.390008	0.56363	0	0
0.0322115	0.0054267	0.91168	3	0.991	0.555993	0.053671	0	0													0.156186	0.0538965	0	0	0.27864	0.0580807	0	0
0.0322984	0.0054739	0.91414	4	0.989	0.519951	0.0887792	0	0													0.172154	0.0600295	0	0	0.297132	0.0655462	0	0									1.23243e-07	0.0685018	0	0
0.0330138	0.0055951	0.93438	4	0.985	0.449866	0.105818	0	0									1.26014e-08	0.0902678	0	0	0.228496	0.0567619	0	0	0.306432	0.0610632	0	0
0.0338219	0.0056642	0.95726	2	1.003	0.626647	0.0488489	0	0																	0.376255	0.0483394	0	0
0.0338272	0.0056988	0.9574	3	1.003	0.618748	0.0901774	0	0																	0.384089	0.0500926	0	0									4.068e-07	0.0630266	0	0
0.0341384	0.0057512	0.9662	3	1.003	0.565621	0.107287	0	0									2.56816e-09	0.0882368	0	0					0.436988	0.0491117	0	0
0.0353029	0.0059121	0.99915	2	1.007	0.00671247	0	0	0																									1	0	0	0
0.0353252	0.0059159	0.99978	2	1.006																													1	0	0	0	0.00630626	0	0	0
0.0354317	0.0059337	1.0028	2	1.004													0.004162	0	0	0													1	0	0	0
0.0357074	0.0060514	1.01059	4	1.001	0.394994	0.111367	0	0									2.09797e-08	0.1216	0	0					0.438232	0.0517053	0	0									0.167877	0.0872553	0	0
0.0366223	0.0061336	1.03658	2	0.979	0.673354	0.0507882	0	0													0.306146	0.0466787	0	0
0.0370722	0.0062458	1.0493	3	0.974	0.600438	0.0752431	0	0													0.373259	0.0480278	0	0													1.44681e-08	0.0651197	0	0
0.0373004	0.0063219	1.05576	4	0.973	0.58742	0.100541	0	0									7.14387e-08	0.124089	0	0	0.380604	0.048323	0	0													0.00461234	0.0877273	0	0
0.0373738	0.0062966	1.05783	3	0.972	0.579275	0.100307	0	0									1.23276e-08	0.0924854	0	0	0.392978	0.0477677	0	0
0.0379984	0.0064016	1.07546	3	1.007	0.304112	0.421557	0	0																									0.702396	0.375896	0	0	4.66821e-08	0.0769773	0	0
0.0380787	0.0064149	1.07771	3	1.006													2.52076e-05	0.111346	0	0													0.869315	0.0743256	0	0	0.136373	0.0875637	0	0
0.0391972	0.0066036	1.10941	3	1.007	0.423671	0.788657	0	0									1.5036e-08	0.183123	0	0													0.583142	0.626227	0	0
0.0417589	0.0070772	1.18189	4	1.005	0.378097	0.819755	0	0									3.86737e-08	0.216296	0	0													0.509406	0.651172	0	0	0.117469	0.0923457	0	0
0.0429974	0.0072437	1.21694	3	0.986																	0.158696	0.0687445	0	0	0.531709	0.0598258	0	0									0.295927	0.0478458	0	0
0.0433152	0.0073409	1.22593	4	0.98													6.01992e-08	0.112121	0	0	0.235057	0.0694326	0	0	0.477983	0.0670713	0	0									0.267085	0.101416	0	0
0.0443605	0.0074293	1.25555	2	0.999																					0.637473	0.0389613	0	0									0.361161	0.0391006	0	0
0.044367	0.0074746	1.25573	3	0.998													6.32912e-08	0.112765	0	0					0.643176	0.0468927	0	0									0.355109	0.0958277	0	0
0.0459827	0.0077016	1.30157	2	1.002	1	0	0	0																													0.00184915	0	0	0
0.045999	0.0077043	1.30203	2	1	1	0	0	0									1.49579e-07	0	0	0
0.0476688	0.0080312	1.34925	3	1.002	0.915572	0.104694	0	0									0.00013397	0.139852	0	0																	0.086637	0.0979383	0	0
0.0487398	0.0082109	1.37944	3	0.974													0.210407	0.0563172	0	0	0.278253	0.0687623	0	0	0.485501	0.0660983	0	0
0.0527891	0.0088405	1.49405	2	0.963																	0.409817	0.0612835	0	0	0.55288	0.0659834	0	0
0.0534904	0.0089579	1.51389	2	0.995													0.327115	0.0505242	0	0					0.667496	0.0505936	0	0
0.0628817	0.0105934	1.77969	3	0.948													0.114149	0.120942	0	0	0.605872	0.0577905	0	0													0.228019	0.113522	0	0
0.0632153	0.0105865	1.78912	2	0.947																	0.626589	0.0534425	0	0													0.320257	0.0577468	0	0
0.0643904	0.0107836	1.82242	2	0.945													0.323271	0.0620909	0	0	0.621913	0.0577475	0	0
0.0864529	0.0144784	2.44685	2	0.955																									2.07269e-08	0.203208	0	0									0.954744	0.211899	0	0
0.104021	0.0174203	2.94404	2	0.988													0.595737	0.143469	0	0																	0.392493	0.14418	0	0
